# Supplementary material for: Analysis of a European general wildlife health surveillance program: Chances, challenges and recommendations
Source: PLoS One. 2024 May 21;19(5):e0301438. doi: 10.1371/journal.pone.0301438 (PMC11108157; doi:10.1371/journal.pone.0301438)
Supplement: S2 Appendix — (XLSX) [file pone.0301438.s002.xlsx]

## Sheet: Sheet1
Explanatory variables	Explanation	n	Mean	Std. Dev.	Min	Pctl. 25	Pctl. 50	Pctl. 75	Max
hunting system		238
hunting license		130	0.546
hunting ground		100	0.42
hunting prohibition		8	0.034
Distance_FIWI_km	distance from cantonal hunting authority to the FIWI	238	132.634	84.375	18.8	41.3	151	239.25	251
Years	years of experience in current function	238	14.227	10.358	1	6	11	21	43
Function_all		238
Game warden		129	0.542
Hunting inspector		8	0.034
Voluntary game keeper		70	0.294
Hunter		14	0.059
Park warden		0	0
No function	responder has none of the above mentioned functions	17	0.071
Level_of_training		238
Game warden + courses + profession	responder is a game warden, has completed continous education courses** and has additional experience through his former profession*	63	0.265
Courses + profession (no game warden)	responder is not a game warden, but has completed continous education courses and has additional experience through his former profession	51	0.214
Game warden + courses	responder is a game warden and has completed continous education courses	7	0.029
Courses	responder has completed continous education courses	44	0.185
Game warden + profession	responders is a game warden and has additional experience through his former profession	19	0.08
Profession	responder has additional experience through his former profession	38	0.16
Game warden without additional training	responder is a game warden, but did not complete continous education courses	1	0.004
Hunter without additional training	responder is a hunter, but did not complete continous education courses	15	0.063
*profession	experience through former profession was defined by any profession related to forestry, agriculture, environment or hunting, any medical related profession (human or animal), as well as butchers, biologists and fish wardens
**courses	completion of continous education courses e.g. in wildlife diseases, game meat hygiene or diagnostic of predation
