# Supplementary material for: Analysis of a European general wildlife health surveillance program: Chances, challenges and recommendations
Source: PLoS One. 2024 May 21;19(5):e0301438. doi: 10.1371/journal.pone.0301438 (PMC11108157; doi:10.1371/journal.pone.0301438)
Supplement: S5 Appendix — (XLSX) [file pone.0301438.s005.xlsx]

## Sheet: Sheet1
Response_var	Explanatory_var	Parameter	Estimate	Std_Error	p_value	CI_lower	CI_upper	OR	OR_CI_lower	OR_CI_upper
Animals_submitted_general	Hunting_system	(Intercept)	0.867188
Animals_submitted_general	Hunting_system	Hunting_ground	-0.207188	0.0534300910812175	0.000137333054445075	-0.311908554209881	-0.102466445790119	0.812867223093666	0.732048467918144	0.902608435557701
Animals_submitted_general	Hunting_system	Hunting_prohibition	0.132812	0.15539475470545	0.393611059903844	-0.171755622609117	0.437380622609117	1.14203584653357	0.842184958985693	1.54864541434988
Animals_submitted_general	Hunting_system	hunting_ground - hunting license	-0.207188	0.0534300910812175	0.000236658734586559	-0.329778678774713	-0.0845997200008749	0.812867223093666	0.719082864122347	0.918880020091565
Animals_submitted_general	Hunting_system	Hunting_prohibition - hunting_license	0.132812	0.15539475470545	0.651073995767888	-0.223728650674647	0.489343765759834	1.14203584653357	0.799532057421451	1.63124538955728
Animals_submitted_general	Hunting_system	Hunting_prohibition - hunting_ground	0.34	0.156518740566103	0.067569798788896	-0.0191200486101591	0.699110092196765	1.40494759056359	0.981061580093985	2.01196145036736
Animals_submitted_general	Distance_FIWI_km	(Intercept)	0.798624
Animals_submitted_general	Distance_FIWI_km	Distance_FIWI_km	-0.00011804	0.000321063137437224	0.713464223851136	-0.000747312661826527	0.000511231710454256	0.999881966490817	0.999252966506734	1.00051136241166
Animals_submitted_general	Years	(Intercept)	0.655727
Animals_submitted_general	Years	Years	0.00891333	0.00253871318680383	0.000535954080657861	0.00393754533627747	0.0138891181627023	1.00895317377802	1.00394530765273	1.01398602007199
Animals_submitted_general	Function_all	(Intercept)	0.889764
Animals_submitted_general	Function_all	Function_all_hunting_inspector	-0.0326209	0.151125867340498	0.829293893210105	-0.328822179504456	0.263580334735053	0.967905401325263	0.719770995403205	1.30158185297508
Animals_submitted_general	Function_all	Function_all_voluntary_game_keeper	-0.261192	0.0579454740647278	1.04453206873754e-05	-0.374763393190097	-0.147621308722164	0.770132769592558	0.687451915354408	0.862757771930181
Animals_submitted_general	Function_all	Function_all_hunter	-0.461192	0.10961777073115	3.70608623653383e-05	-0.676039233654752	-0.246345468257509	0.630531382418546	0.508627562970645	0.781652142272103
Animals_submitted_general	Function_all	Function_all_no_function	-0.00741084	0.100529196772434	0.941298633122031	-0.2044444434198	0.189622766717623	0.992616554202413	0.815100024829516	1.2087935144926
Animals_submitted_general	Function_all	Hunting_inspector - game_warden	-0.0326209	0.151125867340498	0.999446819333803	-0.437566960925228	0.372406586439109	0.967905401325263	0.645605294652626	1.45122290891163
Animals_submitted_general	Function_all	Voluntary_game_keeper - game_warden	-0.261192	0.0579454740647278	5.51022415907765e-05	-0.416458888623017	-0.105894575525185	0.770132769592558	0.659377620160141	0.899519474445505
Animals_submitted_general	Function_all	Hunter - game_warden	-0.461192	0.10961777073115	0.00021459770000698	-0.754916269914429	-0.167409338270259	0.630531382418546	0.470049970407133	0.845853300335998
Animals_submitted_general	Function_all	No_function - game_warden	-0.00741084	0.100529196772434	0.999992314356998	-0.276781666171968	0.262014183647686	0.992616554202413	0.758220024120134	1.29954497458674
Animals_submitted_general	Function_all	Voluntary_game_keeper - hunting_inspector	-0.228571	0.154306638426777	0.545968351739949	-0.642040433256401	0.184980761115333	0.795669461641693	0.526217615955168	1.20319529176957
Animals_submitted_general	Function_all	Hunter - hunting_inspector	-0.428571	0.18019133263854	0.107527545079368	-0.911399203957581	0.0543534859688141	0.651439057531054	0.401961404387907	1.05585776710264
Animals_submitted_general	Function_all	No_function - hunting_inspector	0.0252101	0.174811269950472	0.999888322105765	-0.443201661119116	0.493716068008156	1.02553054548855	0.641977732085297	1.63839330247223
Animals_submitted_general	Function_all	Hunter - voluntary_game_keeper	-0.2	0.113963005151765	0.371714766012427	-0.505367097562486	0.105428533757866	0.81873075307798	0.603284070660772	1.11118668934814
Animals_submitted_general	Function_all	No_function - voluntary_game_keeper	0.253782	0.10525032202737	0.0992834078248933	-0.0282397039486452	0.535859468443022	1.28889016724683	0.972155309403613	1.70891637095129
Animals_submitted_general	Function_all	No_function - hunter	0.453782	0.140484903040668	0.00944279266374337	0.077348239055031	0.830290520012199	1.5742540052408	1.08041825472087	2.29398509204216
Animals_submitted_general	Level_of_training	(Intercept)	1
Animals_submitted_general	Level_of_training	Courses + profession_(not_game_warden)	-0.137255	0.0708155043871425	0.0538383864124954	-0.276050740106621	0.00154093618505314	0.871747987537452	0.758774429489017	1.00154212403727
Animals_submitted_general	Level_of_training	Game_warden + courses	-3.45617e-17	0.160159627573539	1	-0.313907101821485	0.313907101821485	1	0.730586895198825	1.36876257509089
Animals_submitted_general	Level_of_training	Courses	-0.409091	0.0738415515536375	8.34134961624577e-08	-0.553817690698596	-0.264364127483222	0.664253842864295	0.574751393563673	0.767693950290705
Animals_submitted_general	Level_of_training	Game_warden + profession	-0.157895	0.0982290464188648	0.109353605601205	-0.350420130058792	0.0346306563745824	0.853939665623535	0.70439209125343	1.03523727989001
Animals_submitted_general	Level_of_training	Profession	-0.405405	0.0778199512410318	4.24475554739312e-07	-0.557929707116491	-0.252881103694321	0.666706469656667	0.572392858887096	0.776560206474786
Animals_submitted_general	Level_of_training	Game_warden_without_additional_training	-1	0.377610875480126	0.00865918300856151	-1.74010371611169	-0.259896283888315	0.367879441171442	0.17550219726753	0.771131560423211
Animals_submitted_general	Level_of_training	Hunter_without_additional_training	-0.466667	0.107788878217235	2.24293254482461e-05	-0.677928985906421	-0.255404347426912	0.627089085273057	0.507667290512555	0.774603225808721
Animals_submitted_general	Level_of_training	Courses + profession_(not_game_warden) - game_warden + courses + profession	-0.137255	0.0708155043871425	0.478328761905611	-0.346694740661606	0.0721877465443889	0.871747987537452	0.707021120119191	1.07485712583239
Animals_submitted_general	Level_of_training	Game_warden + courses - game_warden + courses + profession	-3.45617e-17	0.160159627573539	1	-0.473678848377671	0.473685203161453	1	0.622707203887387	1.60590137477327
Animals_submitted_general	Level_of_training	Courses - game_warden + courses + profession	-0.409091	0.0738415515536375	5.54372769467903e-07	-0.627480409817534	-0.190698478492997	0.664253842864295	0.533935406036192	0.826381722451945
Animals_submitted_general	Level_of_training	Game_warden + profession - game_warden + courses + profession	-0.157895	0.0982290464188648	0.708528193680038	-0.448411281428601	0.132625705258143	0.853939665623535	0.638641968429455	1.14182254016529
Animals_submitted_general	Level_of_training	Profession - game_warden + courses + profession	-0.405405	0.0778199512410318	3.04906867287791e-06	-0.635561190874706	-0.175246532210619	0.666706469656667	0.529638176789403	0.839250093082375
Animals_submitted_general	Level_of_training	Game_warden_without_additional_training - game_warden + courses + profession	-1	0.377610875480126	0.115985766437515	-2.11680007841041	0.116815061184179	0.367879441171442	0.120416335498794	1.12391155559696
Animals_submitted_general	Level_of_training	Hunter_without_additional_training - game_warden + profession + courses	-0.466667	0.107788878217235	0.00041273477921111	-0.78545681669007	-0.14787223981629	0.627089085273057	0.455911386277817	0.862541306338615
Animals_submitted_general	Level_of_training	Game_warden + courses - courses + profession_(not_game_warden)	0.137255	0.161676455143165	0.987555776481735	-0.340910027879819	0.615426246769572	1.14712051452489	0.711122886562046	1.85044517776122
Animals_submitted_general	Level_of_training	Courses - courses + profession_(not_game_warden)	-0.271836	0.0770762257704256	0.0078659234673899	-0.499792193176254	-0.0438767628679077	0.761979210001626	0.606656714019552	0.957071897001425
Animals_submitted_general	Level_of_training	Game_warden + profession - courses + profession_(not_game_warden)	-0.0206398	0.100683242913231	0.999998988989689	-0.318414769030504	0.277139094158766	0.979571708603282	0.727301063888773	1.31934987213328
Animals_submitted_general	Level_of_training	Profession - courses + profession_(not_game_warden)	-0.268151	0.0808957023229398	0.0162548469133232	-0.5074029523643	-0.0288948447603779	0.764792668509629	0.602057121257855	0.971518619368666
Animals_submitted_general	Level_of_training	Game_warden_without_additional_training - courses + profession_(not_game_warden)	-0.862745	0.378256715900766	0.264806840635186	-1.98145527671221	0.255980089033088	0.422002053839714	0.137868454497873	1.29172700814993
Animals_submitted_general	Level_of_training	Hunter_without_additional_training - courses + profession_(not_game_warden)	-0.329412	0.110030050942891	0.0448119210542718	-0.654830277518255	-0.0039888861417009	0.719346754151372	0.519530231064908	0.996019058897162
Animals_submitted_general	Level_of_training	Courses - game_warden + courses	-0.409091	0.163024584716241	0.162165218481967	-0.891242988959978	0.073067639237175	0.664253842864295	0.410145629289918	1.07580330096845
Animals_submitted_general	Level_of_training	Game_warden + profession - game_warden + courses	-0.157895	0.17542344782387	0.982492228611595	-0.676716976894439	0.360934463629018	0.853939665623535	0.508282960867387	1.43466943476921
Animals_submitted_general	Level_of_training	Profession - game_warden + courses	-0.405405	0.164864748497704	0.181516870522944	-0.892999847210718	0.0821955778725973	0.666706469656667	0.409425694154263	1.08566812172871
Animals_submitted_general	Level_of_training	Game_warden_without_additional_training - game_warden + courses	-1	0.404616378520349	0.176228184305722	-2.19666999178217	0.196686046075245	0.367879441171442	0.111172748818339	1.21736178519343
Animals_submitted_general	Level_of_training	Hunter_without_additional_training - game_warden + courses	-0.466667	0.180949945436257	0.137429367025038	-1.00183375631848	0.0685076026832738	0.627089085273057	0.367205458071006	1.0709087667002
Animals_submitted_general	Level_of_training	Game_warden + profession + courses	0.251196	0.102834111450276	0.18833410971028	-0.052940046245721	0.555336470975992	1.28556225123411	0.948436873129017	1.74252719597334
Animals_submitted_general	Level_of_training	Profession - courses	0.0036855	0.0835574875673318	0.999999999977737	-0.243439287273766	0.250813610023154	1.00369230350523	0.783927068937035	1.28507053773957
Animals_submitted_general	Level_of_training	Game_warden_without_additional_training - courses	-0.590909	0.37883490097703	0.739544335574393	-1.71132927631239	0.529526125834636	0.553823579830758	0.180625531725208	1.698127419212
Animals_submitted_general	Level_of_training	Hunter_without_additional_training - courses	-0.0575758	0.112001567778037	0.99947154890418	-0.38882511451644	0.273678043342209	0.944050368709976	0.67785280626434	1.31479142823442
Animals_submitted_general	Level_of_training	Profession - game_warden + profession	-0.247511	0.105727123071971	0.233986008179822	-0.560203090853185	0.0651859487476211	0.780741891372205	0.571093068291908	1.06735747971898
Animals_submitted_general	Level_of_training	Game_warden_without_additional_training - game_warden + profession	-0.842105	0.384333517953856	0.314556809686101	-1.97878784000599	0.294592563203721	0.430802615197435	0.138236700792526	1.34257923105323
Animals_submitted_general	Level_of_training	Hunter_without_additional_training - game_warden + profession	-0.308772	0.129385942085101	0.213050127015935	-0.691436306432142	0.0738975805342597	0.734348233859315	0.500856169253974	1.07669652516602
Animals_submitted_general	Level_of_training	Game_warden_without_additional_training - profession	-0.594595	0.379630415369454	0.73509322787997	-1.71736754733995	0.528193421055462	0.551786217645208	0.179538152060601	1.69586582403886
Animals_submitted_general	Level_of_training	Hunter_without_additional_training - profession	-0.0612613	0.114663513202964	0.999318694059339	-0.400383433982216	0.277865461057152	0.940577471216063	0.6700630718205	1.32030855234242
Animals_submitted_general	Level_of_training	Hunter_without_additional_training - game_warden_without_additional_training	0.533333	0.386887257130236	0.842623536863781	-0.610902034754667	1.67758405226165	1.70460486532276	0.542860968693419	5.3526087145537
Animals_submitted_visible_signs_of_disease	Hunting_system	(Intercept)	0.692308
Animals_submitted_visible_signs_of_disease	Hunting_system	Hunting_ground	-0.284144	0.0640230217195537	1.40041623834736e-05	-0.409627243753321	-0.158661610249819	0.752657932727481	0.663897676024576	0.85328505303675
Animals_submitted_visible_signs_of_disease	Hunting_system	Hunting_prohibition	-0.192308	0.174331686631318	0.271115767854015	-0.533991519469198	0.149376134853814	0.825052966980537	0.586260224144027	1.16110964088902
Animals_submitted_visible_signs_of_disease	Hunting_system	hunting_ground - hunting license	-0.284144	0.0640230217195537	1.82164761201031e-05	-0.431289689266031	-0.137162702558077	0.752657932727481	0.649670680889269	0.871828365886576
Animals_submitted_visible_signs_of_disease	Hunting_system	Hunting_prohibition - hunting_license	-0.192308	0.174331686631318	0.491889212383102	-0.592977343027045	0.207916652592103	0.825052966980537	0.55267931675896	1.23111055539899
Animals_submitted_visible_signs_of_disease	Hunting_system	Hunting_prohibition - hunting_ground	0.0918367	0.175973940724929	0.852188459208408	-0.312607338144565	0.495831306805231	1.09618583835383	0.731537102896991	1.64186256341463
Animals_submitted_visible_signs_of_disease	Distance_FIWI_km	(Intercept)	0.441931
Animals_submitted_visible_signs_of_disease	Distance_FIWI_km	Distance_FIWI_km	0.000943468	0.00037995244760642	0.0137256821836545	0.000198774476256243	0.00168816070254909	1.00094391279495	1.00019879423321	1.00168958644801
Animals_submitted_visible_signs_of_disease	Years	(Intercept)	0.37612
Animals_submitted_visible_signs_of_disease	Years	Years	0.013419	0.00299999973298661	1.20356814555929e-05	0.00753914667740964	0.0192989295379767	1.01350947748326	1.00756763759779	1.01948635765774
Animals_submitted_visible_signs_of_disease	Function_all	(Intercept)	0.713178
Animals_submitted_visible_signs_of_disease	Function_all	Function_all_hunting_inspector	0.161822	0.167937371634088	0.336262328586557	-0.167329494634774	0.490972905487488	1.17565061050918	0.845920839034816	1.63390508214413
Animals_submitted_visible_signs_of_disease	Function_all	Function_all_voluntary_game_keeper	-0.374943	0.0690733816542602	1.43688836684836e-07	-0.510324340788736	-0.239561660123257	0.687328455082966	0.600300845184338	0.786972747009325
Animals_submitted_visible_signs_of_disease	Function_all	Function_all_hunter	-0.498893	0.129698831270009	0.000154995429898422	-0.753097618414084	-0.244687542161774	0.607202715776558	0.470905605306063	0.78294913862152
Animals_submitted_visible_signs_of_disease	Function_all	Function_all_no_function	-0.183767	0.118927976306836	0.123668730166358	-0.416861080183393	0.0493280204478704	0.832130058664274	0.659112477368882	1.05056490099652
Animals_submitted_visible_signs_of_disease	Function_all	Hunting_inspector - game_warden	0.161822	0.167937371634088	0.858065161861419	-0.288506802462645	0.612316800578132	1.17565061050918	0.749381707489093	1.84470025444454
Animals_submitted_visible_signs_of_disease	Function_all	Voluntary_game_keeper - game_warden	-0.374943	0.0690733816542602	2.93569928366821e-07	-0.560165101960512	-0.189652380875557	0.687328455082966	0.571114763897279	0.827246650723724
Animals_submitted_visible_signs_of_disease	Function_all	Hunter - game_warden	-0.498893	0.129698831270009	0.000982582033630441	-0.846683429891265	-0.150973074548821	0.607202715776558	0.428834836841581	0.859870850758127
Animals_submitted_visible_signs_of_disease	Function_all	No_function - game_warden	-0.183767	0.118927976306836	0.504895036257077	-0.502675046747546	0.135259958883603	0.832130058664274	0.604910330039133	1.14483435553248
Animals_submitted_visible_signs_of_disease	Function_all	Voluntary_game_keeper - hunting_inspector	-0.536765	0.172279762020191	0.0137832996136242	-0.998737448548986	-0.0746210684726007	0.584636667508962	0.368344201223694	0.928095104200203
Animals_submitted_visible_signs_of_disease	Function_all	Hunter - hunting_inspector	-0.660714	0.204281597755121	0.00934720640293618	-1.20850079809752	-0.112725134026444	0.516482286785505	0.298644672641102	0.89339619058418
Animals_submitted_visible_signs_of_disease	Function_all	No_function - hunting_inspector	-0.345588	0.19761844017454	0.376697559008514	-0.875507314229426	0.184526873355728	0.707803875765328	0.416650593278563	1.20264930007307
Animals_submitted_visible_signs_of_disease	Function_all	Hunter - voluntary_game_keeper	-0.12395	0.13527432292632	0.878973895301384	-0.486691257913186	0.238926285053371	0.883424382165677	0.614656774067688	1.26988492363417
Animals_submitted_visible_signs_of_disease	Function_all	No_function - voluntary_game_keeper	0.191176	0.124984875720254	0.515208346112845	-0.14397378241459	0.526450703668465	1.21067308142194	0.865910449842787	1.69291298291241
Animals_submitted_visible_signs_of_disease	Function_all	No_function - hunter	0.315126	0.166348651748244	0.295366164616788	-0.130942263036326	0.761359375191836	1.37043204360516	0.877268423743974	2.14118491670107
Animals_submitted_visible_signs_of_disease	Level_of_training	(Intercept)	0.84127
Animals_submitted_visible_signs_of_disease	Level_of_training	Courses + profession_(not_game_warden)	-0.311858	0.0844721910659081	0.000278607915065639	-0.477420528748324	-0.146295624379593	0.732085420934147	0.620381586138331	0.863902274857049
Animals_submitted_visible_signs_of_disease	Level_of_training	Game_warden + courses	0.015873	0.178667854204593	0.929286325996697	-0.334309543563039	0.36605557530907	1.01599966138425	0.715832166689732	1.44203538198966
Animals_submitted_visible_signs_of_disease	Level_of_training	Courses	-0.515688	0.0887084776809632	2.05222466542337e-08	-0.689553867299067	-0.341823024542941	0.597089389333617	0.501799888475338	0.710473930032197
Animals_submitted_visible_signs_of_disease	Level_of_training	Game_warden + profession	-0.209691	0.11737525459505	0.0753469955274316	-0.439742165583937	0.0203603777810971	0.810834841232296	0.64420249724685	1.02056906417777
Animals_submitted_visible_signs_of_disease	Level_of_training	Profession	-0.273702	0.0928849944621633	0.00354550822722385	-0.455753517552317	-0.0916510298522312	0.760558479816315	0.63397008033931	0.912423502558526
Animals_submitted_visible_signs_of_disease	Level_of_training	Game_warden_without_additional_training	-0.84127	0.451997891153124	0.0639994662940157	-1.72716942901802	0.0446297464783361	0.431162667508451	0.177786936959928	1.04564063609974
Animals_submitted_visible_signs_of_disease	Level_of_training	Hunter_without_additional_training	-0.774603	0.128839221922356	7.2030032234326e-09	-1.02712340936716	-0.522082939839192	0.460886636238082	0.358035401941012	0.593283486245447
Animals_submitted_visible_signs_of_disease	Level_of_training	Courses + profession_(not_game_warden) - game_warden + courses + profession	-0.311858	0.0844721910659081	0.00415630640620035	-0.561729793811672	-0.0619518979496753	0.732085420934147	0.570221844034523	0.93992809817238
Animals_submitted_visible_signs_of_disease	Level_of_training	Game_warden + courses - game_warden + courses + profession	0.015873	0.178667854204593	0.999999997032724	-0.512632791585352	0.544451712862731	1.01599966138425	0.598916678475113	1.72366306096102
Animals_submitted_visible_signs_of_disease	Level_of_training	Courses - game_warden + courses + profession	-0.515688	0.0887084776809632	5.83353398919684e-08	-0.778091248226417	-0.25324945400894	0.597089389333617	0.459281830186837	0.776274212954546
Animals_submitted_visible_signs_of_disease	Level_of_training	Game_warden + profession - game_warden + courses + profession	-0.209691	0.11737525459505	0.586304942534974	-0.556891032289794	0.137557129022968	0.810834841232296	0.572987697809231	1.14746725778292
Animals_submitted_visible_signs_of_disease	Level_of_training	Profession - game_warden + courses + profession	-0.273702	0.0928849944621633	0.0512689851865813	-0.548459359791069	0.00109270584948307	0.760558479816315	0.577839367524694	1.00109330307003
Animals_submitted_visible_signs_of_disease	Level_of_training	Game_warden_without_additional_training - game_warden + courses + profession	-0.84127	0.451997891153124	0.533018370632214	-2.17829552782572	0.495940242835348	0.431162667508451	0.113234371082861	1.64204143114668
Animals_submitted_visible_signs_of_disease	Level_of_training	Hunter_without_additional_training - game_warden + profession + courses	-0.774603	0.128839221922356	3.07019660805707e-08	-1.1557141322375	-0.393439655580302	0.460886636238082	0.314832624477808	0.674732032661359
Animals_submitted_visible_signs_of_disease	Level_of_training	Game_warden + courses - courses + profession_(not_game_warden)	0.327731	0.180757607763364	0.56735182865119	-0.206956279673211	0.862492206616636	1.38781572796222	0.813055196249396	2.3690575234297
Animals_submitted_visible_signs_of_disease	Level_of_training	Courses - courses + profession_(not_game_warden)	-0.20383	0.092845595753027	0.313199250100696	-0.478470912676142	0.0708480513518758	0.815600710326571	0.619730289406829	1.07341810904544
Animals_submitted_visible_signs_of_disease	Level_of_training	Game_warden + profession - courses + profession_(not_game_warden)	0.102167	0.120532406553231	0.987773857676716	-0.254371922449062	0.45875546030529	1.10756862252176	0.775403358494383	1.58210376830154
Animals_submitted_visible_signs_of_disease	Level_of_training	Profession - courses + profession_(not_game_warden)	0.0381558	0.0968438580112165	0.999910802764117	-0.24831174108157	0.324662855330166	1.03889308278512	0.780116710940029	1.38356410607571
Animals_submitted_visible_signs_of_disease	Level_of_training	Game_warden_without_additional_training - courses + profession_(not_game_warden)	-0.529412	0.452828007355035	0.927913746741673	-1.86889296423319	0.810254171025834	0.588951309750553	0.154294376697579	2.24847941237228
Animals_submitted_visible_signs_of_disease	Level_of_training	Hunter_without_additional_training - courses + profession_(not_game_warden)	-0.462745	0.131721887869172	0.00858541251538736	-0.852383083104621	-0.0730533755697405	0.629553086373428	0.426397579345107	0.929551213376029
Animals_submitted_visible_signs_of_disease	Level_of_training	Courses - game_warden + courses	-0.531561	0.182775697819302	0.057858457130331	-1.07221841538984	0.00917005717347663	0.587686602690509	0.342248425456397	1.0092122309612
Animals_submitted_visible_signs_of_disease	Level_of_training	Game_warden + profession - game_warden + courses	-0.225564	0.198279378887749	0.937276078131461	-0.812081298187332	0.361034368908661	0.798066054596488	0.443933146786545	1.43481277298029
Animals_submitted_visible_signs_of_disease	Level_of_training	Profession - game_warden + courses	-0.289575	0.184838805171141	0.735767028535857	-0.836334987404038	0.257259815292646	0.748581430411198	0.433295650917034	1.293381123304
Animals_submitted_visible_signs_of_disease	Level_of_training	Game_warden_without_additional_training - game_warden + courses	-0.857143	0.479416160874589	0.585199340467694	-2.27527275151925	0.561182620369861	0.424372845676949	0.102768874245694	1.752744105976
Animals_submitted_visible_signs_of_disease	Level_of_training	Hunter_without_additional_training - game_warden + courses	-0.790476	0.205273736280161	0.00248762507245348	-1.39768313447694	-0.183185502779618	0.453628730161333	0.247168958306599	0.832613689256848
Animals_submitted_visible_signs_of_disease	Level_of_training	Game_warden + profession + courses	0.305998	0.123538269287343	0.174791214827452	-0.0594330009603172	0.671478503805648	1.35797898223787	0.94229866458197	1.9571288049602
Animals_submitted_visible_signs_of_disease	Level_of_training	Profession - courses	0.241986	0.10056030918556	0.204947471570238	-0.0554747652340646	0.539488134364194	1.27377657919049	0.946035896363634	1.71512872200536
Animals_submitted_visible_signs_of_disease	Level_of_training	Game_warden_without_additional_training - courses	-0.325581	0.453637352071156	0.995532515120155	-1.66745666506079	1.01647894074867	0.72210740169014	0.188726450337506	2.76344735156379
Animals_submitted_visible_signs_of_disease	Level_of_training	Hunter_without_additional_training - courses	-0.258915	0.134477874361612	0.487971075493731	-0.656705018889517	0.138930423264476	0.771888840216128	0.518557158661656	1.14904415048136
Animals_submitted_visible_signs_of_disease	Level_of_training	Profession - game_warden + profession	-0.0640114	0.126570660748351	0.999527315897729	-0.438411853557856	0.310440729860018	0.937994325281371	0.645060057861297	1.36402614872909
Animals_submitted_visible_signs_of_disease	Level_of_training	Game_warden_without_additional_training - game_warden + profession	-0.631579	0.460102818479641	0.846178616855227	-1.99257929450419	0.729609103811588	0.531751530130569	0.136343301996179	2.07426962508926
Animals_submitted_visible_signs_of_disease	Level_of_training	Hunter_without_additional_training - game_warden + profession	-0.564912	0.154893689579648	0.00502420858457042	-1.02309327160209	-0.106668099204021	0.568410005097503	0.359481245452924	0.898823943871812
Animals_submitted_visible_signs_of_disease	Level_of_training	Game_warden_without_additional_training - profession	-0.567568	0.454472524337712	0.900359946783583	-1.91191330626829	0.776963578236495	0.566902715505299	0.147797334332761	2.17485844189527
Animals_submitted_visible_signs_of_disease	Level_of_training	Hunter_without_additional_training - profession	-0.500901	0.137268812468745	0.00483100216264587	-0.906946884357845	-0.0947989171105227	0.605984481757921	0.403755055016943	0.909555812191681
Animals_submitted_visible_signs_of_disease	Level_of_training	Hunter_without_additional_training - game_warden_without_additional_training	0.0666667	0.463160013696362	0.999999913921546	-1.30337697162947	1.43689925622373	1.06893910574725	0.271613013120799	4.20762878993142
Animals_submitted_without_visible_signs_of_disease	Hunting_system	(Intercept)	0.620155
Animals_submitted_without_visible_signs_of_disease	Hunting_system	Hunting_ground	-0.16561	0.0657572704493322	0.0124568894589481	-0.294491466016586	-0.0367277024118843	0.847376998974195	0.744910303366652	0.963938577766031
Animals_submitted_without_visible_signs_of_disease	Hunting_system	Hunting_prohibition	0.129845	0.179311953284814	0.469713067164838	-0.221600009195454	0.481289931676073	1.13865183447088	0.80123578719444	1.61816037284574
Animals_submitted_without_visible_signs_of_disease	Hunting_system	hunting_ground - hunting license	-0.16561	0.0657572704493322	0.0279033433111164	-0.316430829169418	-0.0145303363863889	0.847376998974195	0.728745417742274	0.985574719503361
Animals_submitted_without_visible_signs_of_disease	Hunting_system	Hunting_prohibition - hunting_license	0.129845	0.179311953284814	0.735400218653077	-0.281425942265325	0.54181940670768	1.13865183447088	0.754706805482078	1.71913181850156
Animals_submitted_without_visible_signs_of_disease	Hunting_system	Hunting_prohibition - hunting_ground	0.295455	0.180891476882783	0.214402187291501	-0.119439162249835	0.711057992482913	1.34373700944125	0.887417994691067	2.0361443448824
Animals_submitted_without_visible_signs_of_disease	Distance_FIWI_km	(Intercept)	0.565772
Animals_submitted_without_visible_signs_of_disease	Distance_FIWI_km	Distance_FIWI_km	-8.06234e-05	0.000386515725209406	0.834949612393902	-0.000838180294742977	0.000676933506994653	0.999919379856104	0.999162170880237	1.00067716267819
Animals_submitted_without_visible_signs_of_disease	Years	(Intercept)	0.492261
Animals_submitted_without_visible_signs_of_disease	Years	Years	0.0044444	0.00315555246111548	0.160329072691235	-0.00174037332321585	0.0106291650270103	1.00445428682685	0.998261140248249	1.01068585528024
Animals_submitted_without_visible_signs_of_disease	Function_all	(Intercept)	0.640625
Animals_submitted_without_visible_signs_of_disease	Function_all	Function_all_hunting_inspector	0.234375	0.176353257536469	0.185156310386908	-0.111271033327795	0.580021033327795	1.26411844775346	0.894696223569448	1.78607599747692
Animals_submitted_without_visible_signs_of_disease	Function_all	Function_all_voluntary_game_keeper	-0.263813	0.0722715873018465	0.000323925235026637	-0.405463114014262	-0.12216369757994	0.768116852437437	0.666667996063927	0.885003483715783
Animals_submitted_without_visible_signs_of_disease	Function_all	Function_all_hunter	-0.212054	0.136219468015492	0.120909427097354	-0.479038822732141	0.0549316798749982	0.808921361332789	0.619378438262826	1.05646843415435
Animals_submitted_without_visible_signs_of_disease	Function_all	Function_all_no_function	-0.0523897	0.1249161429355	0.675314311064505	-0.29722084712359	0.192441435358884	0.948958979877437	0.742879931348186	1.21220550924797
Animals_submitted_without_visible_signs_of_disease	Function_all	Hunting_inspector - game_warden	0.234375	0.176353257536469	0.648095950279891	-0.238516910510671	0.707214185993097	1.26411844775346	0.787795366122554	2.02833282264311
Animals_submitted_without_visible_signs_of_disease	Function_all	Voluntary_game_keeper - game_warden	-0.263813	0.0722715873018465	0.00209063914957164	-0.457609933699294	-0.0700384850068369	0.768116852437437	0.632794259789279	0.932357937413888
Animals_submitted_without_visible_signs_of_disease	Function_all	Hunter - game_warden	-0.212054	0.136219468015492	0.497337551866924	-0.577326577317177	0.153178708783425	0.808921361332789	0.561397214192563	1.16553325136152
Animals_submitted_without_visible_signs_of_disease	Function_all	No_function - game_warden	-0.0523897	0.1249161429355	0.99265569435175	-0.387352803880001	0.282536045805591	0.948958979877437	0.678851551211933	1.32648958862084
Animals_submitted_without_visible_signs_of_disease	Function_all	Voluntary_game_keeper - hunting_inspector	-0.498188	0.180733989004485	0.0407343506931284	-0.982827263896282	-0.0136035819273509	0.607630443019402	0.374251493928936	0.98648852864232
Animals_submitted_without_visible_signs_of_disease	Function_all	Hunter - hunting_inspector	-0.446429	0.214469895129289	0.207456933980811	-1.02153038622629	0.12860912308063	0.639909466371895	0.360043512699496	1.13724551425434
Animals_submitted_without_visible_signs_of_disease	Function_all	No_function - hunting_inspector	-0.286765	0.20747442063114	0.613019217392132	-0.843108130012552	0.269516689403646	0.75068834060913	0.430370794099479	1.30933148400545
Animals_submitted_without_visible_signs_of_disease	Function_all	Hunter - voluntary_game_keeper	0.0517598	0.141845150795411	0.995700037761215	-0.328598460643088	0.432075721787283	1.05312278823966	0.719932039764401	1.54045175650515
Animals_submitted_without_visible_signs_of_disease	Function_all	No_function - voluntary_game_keeper	0.211424	0.131028035563506	0.460408543419188	-0.139928460706799	0.56273668694767	1.23543569818334	0.869420430897189	1.75547010465363
Animals_submitted_without_visible_signs_of_disease	Function_all	No_function - hunter	0.159664	0.174645089363906	0.879847194466782	-0.308647585709652	0.627923102977342	1.17311647984412	0.734439551417771	1.87371502217831
Animals_submitted_without_visible_signs_of_disease	Level_of_training	(Intercept)	0.777778
Animals_submitted_without_visible_signs_of_disease	Level_of_training	Courses + profession_(not_game_warden)	-0.197778	0.0891697606485792	0.0275418058317908	-0.37254729715905	-0.0230082583965052	0.820552177807185	0.688977064129456	0.977254413185522
Animals_submitted_without_visible_signs_of_disease	Level_of_training	Game_warden + courses	0.0793651	0.18757000125882	0.672604746003054	-0.288265367682343	0.446995526412501	1.08259948466557	0.749562656139772	1.56360730433668
Animals_submitted_without_visible_signs_of_disease	Level_of_training	Courses	-0.436869	0.0924972736063689	4.06071406088889e-06	-0.618160011805317	-0.255577361932056	0.646056261511553	0.53893516018867	0.77446921980775
Animals_submitted_without_visible_signs_of_disease	Level_of_training	Game_warden + profession	-0.146199	0.123223490594661	0.236678443710051	-0.387712434024203	0.0953147732054899	0.863985899435241	0.678607459624656	1.10000505275289
Animals_submitted_without_visible_signs_of_disease	Level_of_training	Profession	-0.399399	0.0975130003422053	5.84470909649977e-05	-0.590521368094564	-0.208277430704235	0.670722761581377	0.55403835150113	0.811981736795762
Animals_submitted_without_visible_signs_of_disease	Level_of_training	Game_warden_without_additional_training	-0.777778	0.474518739758821	0.102574108366774	-1.7078174176944	0.152261862138846	0.459425824035923	0.181260978201431	1.16446512583934
Animals_submitted_without_visible_signs_of_disease	Level_of_training	Hunter_without_additional_training	-0.377778	0.135258651455505	0.00566583271791746	-0.642879863228023	-0.112675692327532	0.685382791030988	0.525776078462569	0.893440362701607
Animals_submitted_without_visible_signs_of_disease	Level_of_training	Courses + profession_(not_game_warden) - game_warden + courses + profession	-0.197778	0.0891697606485792	0.299964118444372	-0.461682850098786	0.0659133893912495	0.820552177807185	0.63022218315324	1.06813420140622
Animals_submitted_without_visible_signs_of_disease	Level_of_training	Game_warden + courses - game_warden + courses + profession	0.0793651	0.18757000125882	0.999856136973481	-0.475763412484801	0.634043618346022	1.08259948466557	0.621410482819575	1.88521829082432
Animals_submitted_without_visible_signs_of_disease	Level_of_training	Courses - game_warden + courses + profession	-0.436869	0.0924972736063689	4.12293435496647e-05	-0.710621801187199	-0.163337459916751	0.646056261511553	0.491338587539457	0.849304533812815
Animals_submitted_without_visible_signs_of_disease	Level_of_training	Game_warden + profession - game_warden + courses + profession	-0.146199	0.123223490594661	0.922512043095667	-0.51088865306337	0.218195397198853	0.863985899435241	0.599962183613355	1.24383008479027
Animals_submitted_without_visible_signs_of_disease	Level_of_training	Profession - game_warden + courses + profession	-0.399399	0.0975130003422053	0.000835627868823519	-0.687996960056395	-0.111035758100339	0.670722761581377	0.502581752843292	0.894906748191596
Animals_submitted_without_visible_signs_of_disease	Level_of_training	Game_warden_without_additional_training - game_warden + courses + profession	-0.777778	0.474518739758821	0.688696179274445	-2.18215412041767	0.625460264137641	0.459425824035923	0.112798287652655	1.86910604196457
Animals_submitted_without_visible_signs_of_disease	Level_of_training	Hunter_without_additional_training - game_warden + profession + courses	-0.377778	0.135258651455505	0.0797901166586579	-0.778086626144926	0.0222066049612716	0.685382791030988	0.459283953029789	1.02245500692699
Animals_submitted_without_visible_signs_of_disease	Level_of_training	Game_warden + courses - courses + profession_(not_game_warden)	0.277143	0.189992764367257	0.800709254074083	-0.285155996819673	0.838985946383787	1.3193548368352	0.751896951637021	2.31401924703491
Animals_submitted_without_visible_signs_of_disease	Level_of_training	Courses - courses + profession_(not_game_warden)	-0.239091	0.0973164465251869	0.183277838877239	-0.527106752931375	0.0486914868953437	0.787343302455245	0.590310415229453	1.04989639397407
Animals_submitted_without_visible_signs_of_disease	Level_of_training	Game_warden + profession - courses + profession_(not_game_warden)	0.0515789	0.126880943305174	0.999889979370485	-0.323935400495235	0.426788926494698	1.05293230924586	0.72329696549645	1.53232919349329
Animals_submitted_without_visible_signs_of_disease	Level_of_training	Profession - courses + profession_(not_game_warden)	-0.201622	0.102095692247112	0.45408100252261	-0.503782027236288	0.100293871430673	0.817404157495252	0.604241076599933	1.10549574396067
Animals_submitted_without_visible_signs_of_disease	Level_of_training	Game_warden_without_additional_training - courses + profession_(not_game_warden)	-0.58	0.475481629005767	0.911124732354962	-1.987226090744	0.826085480189727	0.559898366565398	0.137075132544465	2.28435904651461
Animals_submitted_without_visible_signs_of_disease	Level_of_training	Hunter_without_additional_training - courses + profession_(not_game_warden)	-0.18	0.138598874213465	0.880324121521617	-0.590194506039616	0.229862027707978	0.835270211411272	0.554219475214844	1.2584263699804
Animals_submitted_without_visible_signs_of_disease	Level_of_training	Courses - game_warden + courses	-0.516234	0.191577007812521	0.103330537895365	-1.08322131598235	0.0502942184260021	0.596763873124446	0.338503341230655	1.05158044520913
Animals_submitted_without_visible_signs_of_disease	Level_of_training	Game_warden + profession - game_warden + courses	-0.225564	0.208158672488368	0.951335521300257	-0.841626228633683	0.389999067019175	0.798066054596488	0.431009033960145	1.47697941588853
Animals_submitted_without_visible_signs_of_disease	Level_of_training	Profession - game_warden + courses	-0.478764	0.194048420590135	0.178764945610627	-1.05306637323113	0.0950719220572894	0.619548384311835	0.348866352854616	1.0997379476975
Animals_submitted_without_visible_signs_of_disease	Level_of_training	Game_warden_without_additional_training - game_warden + courses	-0.857143	0.503303128025335	0.644783308852988	-2.3467089099708	0.631215845443131	0.424372845676947	0.09568354776622	1.87989485191096
Animals_submitted_without_visible_signs_of_disease	Level_of_training	Hunter_without_additional_training - game_warden + courses	-0.457143	0.215501524568502	0.357586384110924	-1.09493693680482	0.180134266030387	0.633089892189182	0.334560704750377	1.19737811953649
Animals_submitted_without_visible_signs_of_disease	Level_of_training	Game_warden + profession + courses	0.29067	0.129241143543754	0.283135184641107	-0.0918296936760851	0.672859376083833	1.33732300251035	0.912260500048344	1.95983321666565
Animals_submitted_without_visible_signs_of_disease	Level_of_training	Profession - courses	0.0374693	0.105014426560847	0.9999545409698	-0.273329346896354	0.348016007657857	1.03818011145363	0.760842165354591	1.41625492048278
Animals_submitted_without_visible_signs_of_disease	Level_of_training	Game_warden_without_additional_training - courses	-0.340909	0.476116875286378	0.9955976916346	-1.75001524406895	1.06705492783402	0.711123552863681	0.173771294448661	2.90680612775501
Animals_submitted_without_visible_signs_of_disease	Level_of_training	Hunter_without_additional_training - courses	0.0590909	0.140762734215155	0.999863574981184	-0.357507714511488	0.475351863579512	1.06087167923646	0.699417303259095	1.60858009867139
Animals_submitted_without_visible_signs_of_disease	Level_of_training	Profession - game_warden + profession	-0.253201	0.132877058951591	0.501965098379854	-0.646460902957097	0.139741012439347	0.77631216206168	0.523896620652032	1.1499759308257
Animals_submitted_without_visible_signs_of_disease	Level_of_training	Game_warden_without_additional_training - game_warden + profession	-0.631579	0.483027496051918	0.876461632640743	-2.06113763802134	0.796821031304078	0.531751530130566	0.127309055858185	2.21847723712487
Animals_submitted_without_visible_signs_of_disease	Level_of_training	Hunter_without_additional_training - game_warden + profession	-0.231579	0.162611286058033	0.81971034860321	-0.712840115899338	0.249292140583553	0.793280065657321	0.490249851947632	1.28311682881976
Animals_submitted_without_visible_signs_of_disease	Level_of_training	Game_warden_without_additional_training - profession	-0.378378	0.477116671835717	0.991764903849046	-1.79044350976965	1.03254222023115	0.684971273306314	0.166886137618832	2.80819582008936
Animals_submitted_without_visible_signs_of_disease	Level_of_training	Hunter_without_additional_training - profession	0.0216216	0.144108247351961	0.999999884959327	-0.404878316954572	0.447775865689639	1.02185706269316	0.667057975566134	1.56482792471735
Animals_submitted_without_visible_signs_of_disease	Level_of_training	Hunter_without_additional_training - game_warden_without_additional_training	0.4	0.486237016383383	0.989744334267899	-1.03905752399092	1.8378911128429	1.49182469764128	0.353787961546161	6.28327356414436
Frequency_ruminants	Hunting_system	(Intercept)	0.626087
Frequency_ruminants	Hunting_system	Hunting_ground	-0.223648	0.0709257523720031	0.00186058509633739	-0.362659852357027	-0.084636011905963	0.799596597089068	0.695823075829317	0.918846672790211
Frequency_ruminants	Hunting_system	Hunting_prohibition	-0.126087	0.179425979919097	0.483036759245192	-0.477755415053976	0.225581502010498	0.881538187955866	0.620173863624509	1.25305115614324
Frequency_ruminants	Hunting_system	hunting_ground - hunting license	-0.223648	0.0709257523720031	0.0037807615550477	-0.386909738201883	-0.0606612139689711	0.799596597089068	0.679152393676376	0.941142031545363
Frequency_ruminants	Hunting_system	Hunting_prohibition - hunting_license	-0.126087	0.179425979919097	0.749627864032056	-0.539102096409123	0.286232273688532	0.881538187955866	0.583271739107511	1.33140166891636
Frequency_ruminants	Hunting_system	Hunting_prohibition - hunting_ground	0.097561	0.181759039807735	0.84501373628254	-0.320824563016462	0.515241555707884	1.10247866382262	0.725550528221323	1.67404282756221
Frequency_ruminants	Distance_FIWI_km	(Intercept)	0.489787
Frequency_ruminants	Distance_FIWI_km	Distance_FIWI_km	0.000313993	0.000414489749328379	0.449604661032927	-0.000498392284307887	0.00112637767698142	1.0003140419972	0.999501731892496	1.00112701227856
Frequency_ruminants	Years	(Intercept)	0.489999
Frequency_ruminants	Years	Years	0.00291916	0.00344502465452776	0.397795722693039	-0.00383296872894905	0.00967127976850485	1.0029234204032	0.996174367719237	1.00971819772493
Frequency_ruminants	Function_all	(Intercept)	0.637168
Frequency_ruminants	Function_all	Function_all_hunting_inspector	0.237832	0.174374897734583	0.174128561374925	-0.103936660960557	0.579600377774717	1.26849588797349	0.901282381973686	1.78532483269226
Frequency_ruminants	Function_all	Function_all_voluntary_game_keeper	-0.321379	0.0774325046189985	4.90799579068686e-05	-0.473143588194678	-0.169613747622741	0.725148608487192	0.623040603479094	0.843990747079063
Frequency_ruminants	Function_all	Function_all_hunter	-0.364441	0.150539605728068	0.0163752623195898	-0.659493074339521	-0.0693886633917736	0.6945849063716	0.51711340611561	0.932964000649764
Frequency_ruminants	Function_all	Function_all_no_function	-0.0746681	0.127312526891278	0.558204391941163	-0.324196109080612	0.174859825894771	0.928051416895952	0.723108420346505	1.19107924644256
Frequency_ruminants	Function_all	Hunting_inspector - game_warden	0.237832	0.174374897734583	0.626235836456947	-0.230202636867952	0.70574273200996	1.26849588797349	0.794372617013988	2.02535041900508
Frequency_ruminants	Function_all	Voluntary_game_keeper - game_warden	-0.321379	0.0774325046189985	0.000248844480508104	-0.529212958784667	-0.113599272180072	0.725148608487192	0.589068408397806	0.892615580118087
Frequency_ruminants	Function_all	Hunter - game_warden	-0.364441	0.150539605728068	0.0983783068353191	-0.768499763243227	0.0395113016770953	0.6945849063716	0.463708218849988	1.0403022559787
Frequency_ruminants	Function_all	No_function - game_warden	-0.0746681	0.127312526891278	0.974296827840059	-0.416383922017036	0.266957381645874	0.928051416895952	0.659427053315279	1.30598478622249
Frequency_ruminants	Function_all	Voluntary_game_keeper - hunting_inspector	-0.559211	0.179949130694317	0.0141476161176516	-1.04220665508136	-0.076341971029706	0.571660196428124	0.352675589299332	0.926499316453583
Frequency_ruminants	Function_all	Hunter - hunting_inspector	-0.602273	0.221467988113026	0.0451961165884306	-1.19670839079254	-0.00799407169026034	0.547565753233342	0.30218725901825	0.992037795926956
Frequency_ruminants	Function_all	No_function - hunting_inspector	-0.3125	0.206384050666498	0.526510868381583	-0.866449314043691	0.241302999741687	0.731615628946641	0.420441758697174	1.27290666727346
Frequency_ruminants	Function_all	Hunter - voluntary_game_keeper	-0.0430622	0.156962599272745	0.998592581302254	-0.464360861957424	0.378125182679434	0.957851808914928	0.628536698554373	1.45954564127435
Frequency_ruminants	Function_all	No_function - voluntary_game_keeper	0.246711	0.134846446675975	0.331412559341177	-0.115226824928916	0.60855227926373	1.27980858824518	0.891163982773061	1.83776889582734
Frequency_ruminants	Function_all	No_function - hunter	0.289773	0.186681397847583	0.501408667049032	-0.211293280243001	0.790706388522673	1.33612378901802	0.809536610968431	2.20495343006241
Frequency_ruminants	Level_of_training	(Intercept)	0.711864
Frequency_ruminants	Level_of_training	Courses + profession_(not_game_warden)	-0.116626	0.0934172968935476	0.21334997598179	-0.299720848986004	0.0664682259028728	0.889917683002828	0.74102504970613	1.0687270057
Frequency_ruminants	Level_of_training	Game_warden + courses	0.288136	0.184975496855298	0.120910354399887	-0.0744097186384469	0.650680905079124	1.33393816483287	0.928291277676441	1.9168455746472
Frequency_ruminants	Level_of_training	Courses	-0.499743	0.100583836942418	1.46116794021747e-06	-0.696883892492438	-0.302602496824459	0.606686440027615	0.498135130443848	0.738892750217043
Frequency_ruminants	Level_of_training	Game_warden + profession	-0.123629	0.127371889153512	0.332930044799735	-0.373273428045726	0.126015202721698	0.883707536045604	0.688476958196137	1.13429941259024
Frequency_ruminants	Level_of_training	Profession	-0.243114	0.101586725517019	0.0176423673026148	-0.442220730100374	-0.0440080834589478	0.784181792925721	0.642607776920782	0.956946222006281
Frequency_ruminants	Level_of_training	Game_warden_without_additional_training	-0.711864	0.466623793433453	0.128722334483894	-1.62643023623869	0.202701422679368	0.490728426635974	0.196630246293383	1.22470674399355
Frequency_ruminants	Level_of_training	Hunter_without_additional_training	-0.497579	0.137558891352336	0.000378377692934914	-0.767189165297786	-0.227968219690108	0.608001036350275	0.464316352311082	0.796149561313186
Frequency_ruminants	Level_of_training	Courses + profession_(not_game_warden) - game_warden + courses + profession	-0.116626	0.0934172968935476	0.901603335997906	-0.393302245735097	0.160235498507639	0.889917683002828	0.674824753855778	1.17378726359437
Frequency_ruminants	Level_of_training	Game_warden + courses - game_warden + courses + profession	0.288136	0.184975496855298	0.743513638443787	-0.259710149454824	0.836349388492834	1.33393816483287	0.771275107918509	2.30792623714557
Frequency_ruminants	Level_of_training	Courses - game_warden + courses + profession	-0.499743	0.100583836942418	1.10300543809672e-05	-0.797644418267237	-0.201641835663809	0.606686440027615	0.450388642806987	0.817387634620125
Frequency_ruminants	Level_of_training	Game_warden + profession - game_warden + courses + profession	-0.123629	0.127371889153512	0.973567104922997	-0.500869062793527	0.253864274035027	0.883707536045604	0.606003775464054	1.28899684205438
Frequency_ruminants	Level_of_training	Profession - game_warden + courses + profession	-0.243114	0.101586725517019	0.212741609964108	-0.543985906156391	0.0579592234674633	0.784181792925721	0.580430095574088	1.05967178508828
Frequency_ruminants	Level_of_training	Game_warden_without_additional_training - game_warden + courses + profession	-0.711864	0.466623793433453	0.76326342941387	-2.09387371617177	0.671073361257344	0.490728426635974	0.123208933766686	1.95633604940915
Frequency_ruminants	Level_of_training	Hunter_without_additional_training - game_warden + profession + courses	-0.497579	0.137558891352336	0.00573062727418461	-0.904989697063086	-0.0898939819036885	0.608001036350275	0.404546053094011	0.914028083652051
Frequency_ruminants	Level_of_training	Game_warden + courses - courses + profession_(not_game_warden)	0.404762	0.188904209347367	0.346842917259728	-0.154719586699263	0.964619265925167	1.49894556576491	0.856655361364137	2.62378850059297
Frequency_ruminants	Level_of_training	Courses - courses + profession_(not_game_warden)	-0.383117	0.10763816296439	0.00730724487545253	-0.701911049543945	-0.0641085450501977	0.68173321152636	0.495637210887869	0.93790318925657
Frequency_ruminants	Level_of_training	Game_warden + profession - courses + profession_(not_game_warden)	-0.0070028	0.133013021989669	0.99999999992475	-0.400950210676011	0.38720926937159	0.99302166135606	0.66968340329182	1.47286468449127
Frequency_ruminants	Level_of_training	Profession - courses + profession_(not_game_warden)	-0.126488	0.108575912031904	0.929961667189186	-0.44805961241198	0.195299459449466	0.881184639774406	0.638866598517872	1.2156749773462
Frequency_ruminants	Level_of_training	Game_warden_without_additional_training - courses + profession_(not_game_warden)	-0.595238	0.468195077366813	0.892667787718944	-1.98190110865079	0.792356503261334	0.551431257080004	0.137807002037288	2.20859485977757
Frequency_ruminants	Level_of_training	Hunter_without_additional_training - courses + profession_(not_game_warden)	-0.380952	0.142798159870404	0.111880596790289	-0.803880635109451	0.0422600039924366	0.683210422674951	0.447588661287488	1.0431656707329
Frequency_ruminants	Level_of_training	Courses - game_warden + courses	-0.787879	0.192548999489262	0.000855746772602695	-1.35815512944783	-0.217219324433718	0.454808518132194	0.257134719910133	0.804753447853742
Frequency_ruminants	Level_of_training	Game_warden + profession - game_warden + courses	-0.411765	0.207801845749241	0.452158313019428	-1.02721571668742	0.204099775951894	0.662480135393926	0.358002354177798	1.22642051462603
Frequency_ruminants	Level_of_training	Profession - game_warden + courses	-0.53125	0.193074782795493	0.0897728710489761	-1.10308356482718	0.0409677328737256	0.587869673122346	0.331846235038098	1.0418184885144
Frequency_ruminants	Level_of_training	Game_warden_without_additional_training - game_warden + courses	-1	0.494667336245767	0.424834792147908	-2.46506644831291	0.466050706233633	0.367879441171442	0.0850031938652101	1.59368780720603
Frequency_ruminants	Level_of_training	Hunter_without_additional_training - game_warden + courses	-0.785714	0.214197239805607	0.00489699662961329	-1.4201066669499	-0.150895708297062	0.455794018328018	0.241688235375149	0.859937378316307
Frequency_ruminants	Level_of_training	Game_warden + profession + courses	0.376114	0.138140439097268	0.0973028889440821	-0.033019304518637	0.785522331659709	1.45661329764578	0.967519881903159	2.193552403419
Frequency_ruminants	Level_of_training	Profession - courses	0.256629	0.114800024254011	0.292575668545285	-0.0833768107858028	0.596862808403671	1.2925652218138	0.920004414311579	1.81641142185339
Frequency_ruminants	Level_of_training	Game_warden_without_additional_training - courses	-0.212121	0.469677492930711	0.999780720489093	-1.60317472627246	1.17986683673392	0.808866647182089	0.201256568184896	3.25394086864451
Frequency_ruminants	Level_of_training	Hunter_without_additional_training - courses	0.0021645	0.147586013421108	0.99999999999999	-0.43494403656484	0.439566698251133	1.00216684639037	0.647300891245867	1.55203457349773
Frequency_ruminants	Level_of_training	Profession - game_warden + profession	-0.119485	0.138872371122542	0.986801715019481	-0.530786458802212	0.292092190067381	0.887377057385706	0.588142238102437	1.33922647532742
Frequency_ruminants	Level_of_training	Game_warden_without_additional_training - game_warden + profession	-0.588235	0.476133843848716	0.90639572217708	-1.9984107158933	0.822887508802448	0.55530637300195	0.135550540458469	2.27706540029757
Frequency_ruminants	Level_of_training	Hunter_without_additional_training - game_warden + profession	-0.37395	0.166997368991284	0.290858872100103	-0.868549130557278	0.120982251743849	0.688011600615001	0.419559834412898	1.12860488142106
Frequency_ruminants	Level_of_training	Game_warden_without_additional_training - profession	-0.46875	0.469893287792972	0.969213275558918	-1.86044263824385	0.923877602322763	0.62578400960459	0.155603738956388	2.51903930918153
Frequency_ruminants	Level_of_training	Hunter_without_additional_training - profession	-0.254464	0.148271325295036	0.638095112162064	-0.693602526749713	0.184968976268849	0.775331743015699	0.499772378732287	1.20318111238132
Frequency_ruminants	Level_of_training	Hunter_without_additional_training - game_warden_without_additional_training	0.214286	0.47895958879816	0.999794086233204	-1.20425877456507	1.63378320677034	1.23897659754138	0.299914221193937	5.12322030302608
Frequency_wild_boar	Hunting_system	(Intercept)	0.382353
Frequency_wild_boar	Hunting_system	Hunting_ground	0.386878	0.0657107489905662	1.65415666493692e-08	0.258087126635637	0.51566852947296	1.47237659717067	1.29445159492372	1.67475775254743
Frequency_wild_boar	Hunting_system	Hunting_prohibition	0.492647	0.167313046920765	0.0036222676018366	0.164719512715169	0.820574604931889	1.63664278081243	1.1790623603267	2.27180485283511
Frequency_wild_boar	Hunting_system	hunting_ground - hunting license	0.386878	0.0657107489905662	7.77829489706505e-09	0.235729363858053	0.537908373356847	1.47237659717067	1.26583168400215	1.71242136757729
Frequency_wild_boar	Hunting_system	Hunting_prohibition - hunting_license	0.492647	0.167313046920765	0.00756221063703588	0.107792062182134	0.877201809771533	1.63664278081243	1.1138161168123	2.40416298013337
Frequency_wild_boar	Hunting_system	Hunting_prohibition - hunting_ground	0.105769	0.168046879595348	0.793495162047248	-0.280773734483757	0.492010633455431	1.11156533182979	0.755199191685018	1.63560151120854
Frequency_wild_boar	Distance_FIWI_km	(Intercept)	0.802013
Frequency_wild_boar	Distance_FIWI_km	Distance_FIWI_km	-0.00178984	0.000402478417385897	1.44621737404187e-05	-0.0025786808766785	-0.00100099447141643	0.9982117631302	0.997424641064831	0.998999506356427
Frequency_wild_boar	Years	(Intercept)	0.568298
Frequency_wild_boar	Years	Years	0.000628198	0.00345637037571948	0.855963320752809	-0.00614616349194478	0.00740255941533791	1.00062839531936	0.99387268553472	1.00743002609102
Frequency_wild_boar	Function_all	(Intercept)	0.413462
Frequency_wild_boar	Function_all	Function_all_hunting_inspector	0.253205	0.19685673407951	0.199876415818873	-0.13262698070489	0.639037237115146	1.28814748511698	0.875791718395489	1.89465589655632
Frequency_wild_boar	Function_all	Function_all_voluntary_game_keeper	0.348443	0.0748544319893593	5.96191237877161e-06	0.201731232660876	0.495155214225571	1.41686009620201	1.22351912193764	1.64075288748279
Frequency_wild_boar	Function_all	Function_all_hunter	0.419872	0.142944658001943	0.00370744975406496	0.139705413405592	0.700038176337997	1.52176644484964	1.14993499352239	2.01382958664195
Frequency_wild_boar	Function_all	Function_all_no_function	0.274038	0.125909990175533	0.0307162043009265	0.0272594155006263	0.520817507576296	1.31526538839623	1.02763435246844	1.68340328226446
Frequency_wild_boar	Function_all	Hunting_inspector - game_warden	0.253205	0.19685673407951	0.674984524076795	-0.273985361289131	0.780678357941451	1.28814748511698	0.760343205623763	2.18295258657057
Frequency_wild_boar	Function_all	Voluntary_game_keeper - game_warden	0.348443	0.0748544319893593	2.10415877773817e-05	0.1479799534118	0.549014004961716	1.41686009620201	1.15948965231841	1.73154488123719
Frequency_wild_boar	Function_all	Hunter - game_warden	0.419872	0.142944658001943	0.0238538079878221	0.0370600786508196	0.802888818812594	1.52176644484964	1.0377553659076	2.23197940831815
Frequency_wild_boar	Function_all	No_function - game_warden	0.274038	0.125909990175533	0.169432384814853	-0.0631537085096592	0.61141147285304	1.31526538839623	0.938799161178453	1.84303095190665
Frequency_wild_boar	Function_all	Voluntary_game_keeper - hunting_inspector	0.0952381	0.200320259186716	0.988130934162604	-0.441227857984548	0.631991763274458	1.09992070983498	0.643246121108532	1.88135406188789
Frequency_wild_boar	Function_all	Hunter - hunting_inspector	0.166667	0.23443164356263	0.948322603191939	-0.461150987124173	0.79482102857146	1.18136041286565	0.63055746415211	2.21404471059847
Frequency_wild_boar	Function_all	No_function - hunting_inspector	0.0208333	0.224451210462734	0.999980750594198	-0.580256307133999	0.622245347276369	1.02105186214511	0.559754879008965	1.86310667034255
Frequency_wild_boar	Function_all	Hunter - voluntary_game_keeper	0.0714286	0.147678054359728	0.987336607936181	-0.324059376339671	0.467128625371558	1.0740414307163	0.723207299702686	1.59540659998668
Frequency_wild_boar	Function_all	No_function - voluntary_game_keeper	-0.0744048	0.131259125832016	0.977128285319903	-0.42592213885169	0.277301139133993	0.928295878980491	0.653167196488817	1.31956368347368
Frequency_wild_boar	Function_all	No_function - hunter	-0.145833	0.179050125319777	0.917536261573686	-0.625336986854352	0.333927485257567	0.864301741471365	0.535081082842706	1.39644187727985
Frequency_wild_boar	Level_of_training	(Intercept)	0.481481
Frequency_wild_boar	Level_of_training	Courses + profession_(not_game_warden)	0.0766581	0.0988463553010094	0.438977321846053	-0.117077242990789	0.270393349795268	1.07967282281524	0.889516481596308	1.31047982633655
Frequency_wild_boar	Level_of_training	Game_warden + courses	0.351852	0.208117701660367	0.0925201334237908	-0.056051347947717	0.759755051651422	1.42169788620712	0.945490585642771	2.13775251741052
Frequency_wild_boar	Level_of_training	Courses	0.307992	0.102402636074265	0.00298333760242335	0.107286724101524	0.508697681356567	1.36069037922421	1.11325340530543	1.66312386675824
Frequency_wild_boar	Level_of_training	Game_warden + profession	0.0185185	0.145043896966666	0.898538893470323	-0.265762295713485	0.302799332750522	1.01869104964397	0.766621335021875	1.35364280540813
Frequency_wild_boar	Level_of_training	Profession	-0.0621266	0.108977699824077	0.569282511609019	-0.275719009545011	0.151465724001403	0.939763864953921	0.759026179910992	1.16353841968494
Frequency_wild_boar	Level_of_training	Game_warden_without_additional_training	0.518519	0.488079273883006	0.289397346308396	-0.438099279892634	1.47513631692967	1.67953760181985	0.645261718163079	4.37163165971961
Frequency_wild_boar	Level_of_training	Hunter_without_additional_training	0.232804	0.145043896966666	0.110115516988635	-0.0514765814277704	0.517085047036236	1.26213437063374	0.949825893268032	1.67713175733093
Frequency_wild_boar	Level_of_training	Courses + profession_(not_game_warden) - game_warden + courses + profession	0.0766581	0.0988463553010094	0.992848423451677	-0.216087597009231	0.369305869875256	1.07967282281524	0.805664724962012	1.44673004714528
Frequency_wild_boar	Level_of_training	Game_warden + courses - game_warden + courses + profession	0.351852	0.208117701660367	0.654068818154792	-0.264514343433471	0.968012061045395	1.42169788620712	0.76757863907547	2.63270559579908
Frequency_wild_boar	Level_of_training	Courses - game_warden + courses + profession	0.307992	0.102402636074265	0.0439088778406649	0.00471418898619791	0.611168862677262	1.36069037922421	1.00472531825672	1.84258386807918
Frequency_wild_boar	Level_of_training	Game_warden + profession - game_warden + courses + profession	0.0185185	0.145043896966666	0.999999962978433	-0.41104683901457	0.447940317741889	1.01869104964397	0.662955878673429	1.56508528504212
Frequency_wild_boar	Level_of_training	Profession - game_warden + courses + profession	-0.0621266	0.108977699824077	0.998972642560728	-0.384877517279967	0.260516370221941	0.939763864953921	0.680533984753632	1.29759995567779
Frequency_wild_boar	Level_of_training	Game_warden_without_additional_training - game_warden + courses + profession	0.518519	0.488079273883006	0.956388162810089	-0.926988339575823	1.96354229640726	1.67953760181985	0.395743763284478	7.12451957924687
Frequency_wild_boar	Level_of_training	Hunter_without_additional_training - game_warden + profession + courses	0.232804	0.145043896966666	0.711940933085042	-0.196761124728856	0.662226032027604	1.26213437063374	0.821386818878858	1.93910404132357
Frequency_wild_boar	Level_of_training	Game_warden + courses - courses + profession_(not_game_warden)	0.275194	0.210762862363862	0.877757112390801	-0.349006365910538	0.899185358649884	1.3167858411959	0.705388639814686	2.45760023268231
Frequency_wild_boar	Level_of_training	Courses - courses + profession_(not_game_warden)	0.231334	0.107676860477881	0.342662684081985	-0.0875641293084675	0.550125853963384	1.26028029090908	0.9161601170522	1.7334711683565
Frequency_wild_boar	Level_of_training	Game_warden + profession - courses + profession_(not_game_warden)	-0.0581395	0.148814443031217	0.999916458435336	-0.49887182878702	0.382445468782967	0.943518284537107	0.607215316275006	1.46586493677903
Frequency_wild_boar	Level_of_training	Profession - courses + profession_(not_game_warden)	-0.138785	0.113947994569283	0.912109525620184	-0.476255710473816	0.198573537223958	0.870415412053712	0.621104638977861	1.2196617146532
Frequency_wild_boar	Level_of_training	Game_warden_without_additional_training - courses + profession_(not_game_warden)	0.44186	0.489213025175717	0.982319986075751	-1.00700413700999	1.8902408648979	1.55559866501082	0.365311765834311	6.62096324663435
Frequency_wild_boar	Level_of_training	Hunter_without_additional_training - courses + profession_(not_game_warden)	0.156146	0.148814443031217	0.959182564212792	-0.284586114501306	0.596731183068682	1.16899707389386	0.752325566533418	1.81617235182569
Frequency_wild_boar	Level_of_training	Courses - game_warden + courses	-0.0438596	0.212453952823837	0.999998951790213	-0.673068186073961	0.585138609898711	0.957088276226068	0.510140966745195	1.79523980640272
Frequency_wild_boar	Level_of_training	Game_warden + profession - game_warden + courses	-0.333333	0.235983292295856	0.826455066805749	-1.03222690587849	0.365326672937944	0.716531310573789	0.356212824231617	1.44098466196315
Frequency_wild_boar	Level_of_training	Profession - game_warden + courses	-0.413978	0.215700072448902	0.493209206360921	-1.05280081448121	0.224630334432461	0.661015166492984	0.348959009669538	1.2518598611603
Frequency_wild_boar	Level_of_training	Game_warden_without_additional_training - game_warden + courses	0.166667	0.522371285380118	0.999978930601695	-1.38040020523971	1.71321651758599	1.18136041286564	0.251477890148879	5.54677411141653
Frequency_wild_boar	Level_of_training	Hunter_without_additional_training - game_warden + courses	-0.119048	0.235983292295856	0.999538933569985	-0.817941191592778	0.579612387223658	0.887765525206578	0.441339352967093	1.78534627358842
Frequency_wild_boar	Level_of_training	Game_warden + profession + courses	-0.289474	0.151199988007131	0.496614202229896	-0.737271063249568	0.158174043480465	0.748657494164668	0.478417707392897	1.1713700462874
Frequency_wild_boar	Level_of_training	Profession - courses	-0.370119	0.117046330079274	0.0269329825588478	-0.716765961856213	-0.0235875766485955	0.690652244847736	0.488328979540175	0.976688435823364
Frequency_wild_boar	Level_of_training	Game_warden_without_additional_training - courses	0.210526	0.489943957938295	0.999841414563052	-1.24050303369987	1.66107073948787	1.23432753509834	0.289238684532388	5.26494521217873
Frequency_wild_boar	Level_of_training	Hunter_without_additional_training - courses	-0.075188	0.151199988007131	0.999580122674388	-0.522985348963855	0.372459757766179	0.927569114843994	0.592748343309198	1.45130007441105
Frequency_wild_boar	Level_of_training	Profession - game_warden + profession	-0.0806452	0.155728210537926	0.999451909498974	-0.541853428833537	0.380408973061851	0.922520979527959	0.581669170270194	1.46288274674684
Frequency_wild_boar	Level_of_training	Game_warden_without_additional_training - game_warden + profession	0.5	0.50059615868738	0.968820412764156	-0.982577153423122	1.98208168453476	1.64872127070012	0.374345109853837	7.2578357950066
Frequency_wild_boar	Level_of_training	Hunter_without_additional_training - game_warden + profession	0.214286	0.182791872209009	0.927343714295002	-0.327074919162046	0.755465428075678	1.23897659754138	0.721029722060442	2.12860200397327
Frequency_wild_boar	Level_of_training	Game_warden_without_additional_training - profession	0.580645	0.491360276278242	0.924338870191102	-0.874578789328776	2.03538278430653	1.78719108539271	0.41703764339432	7.65518184819203
Frequency_wild_boar	Level_of_training	Hunter_without_additional_training - profession	0.294931	0.155728210537926	0.510866564636236	-0.166277391967177	0.755985009928212	1.3430335190592	0.846811302953733	2.12970827431991
Frequency_wild_boar	Level_of_training	Hunter_without_additional_training - game_warden_without_additional_training	-0.285714	0.50059615868738	0.998964691892789	-1.7682914391374	1.19636739882048	0.751477293075289	0.170624261861725	3.308078141371
Frequency_huntable_carnivores	Hunting_system	(Intercept)	0.713043
Frequency_huntable_carnivores	Hunting_system	Hunting_ground	-0.280945	0.0689445397600245	6.62366541864647e-05	-0.416073527689109	-0.145815897968433	0.755070080015033	0.659631767501728	0.864316811018982
Frequency_huntable_carnivores	Hunting_system	Hunting_prohibition	-0.213043	0.173788851355551	0.221679891256133	-0.553663367832334	0.127576411310596	0.808121000756973	0.574840097690478	1.13607167365018
Frequency_huntable_carnivores	Hunting_system	hunting_ground - hunting license	-0.280945	0.0689445397600245	0.000137216224165071	-0.439546607828662	-0.122076006982291	0.755070080015033	0.644328488360022	0.885081093602971
Frequency_huntable_carnivores	Hunting_system	Hunting_prohibition - hunting_license	-0.213043	0.173788851355551	0.418694842615505	-0.612832080096261	0.187417675029928	0.808121000756973	0.541814232858401	1.20613095063924
Frequency_huntable_carnivores	Hunting_system	Hunting_prohibition - hunting_ground	0.0679012	0.176145182999459	0.916742748060474	-0.337307936688549	0.47379207612866	1.07025959860691	0.713689035023365	1.60607301138973
Frequency_huntable_carnivores	Distance_FIWI_km	(Intercept)	0.443335
Frequency_huntable_carnivores	Distance_FIWI_km	Distance_FIWI_km	0.00113123	0.000398607281540502	0.00500382847171546	0.00034996946626082	0.00191248129785042	1.00113186545882	1.00035003071272	1.00191431125661
Frequency_huntable_carnivores	Years	(Intercept)	0.505776
Frequency_huntable_carnivores	Years	Years	0.00597443	0.00327354514172377	0.0694681804076604	-0.000441598231681901	0.0123904629274074	1.00599231486369	0.999558499258466	1.01246754273571
Frequency_huntable_carnivores	Function_all	(Intercept)	0.747826
Frequency_huntable_carnivores	Function_all	Function_all_hunting_inspector	0.252174	0.172080647138183	0.144379035907567	-0.0850979577837045	0.589445783870662	1.28681981257556	0.918422313380525	1.80298889292223
Frequency_huntable_carnivores	Function_all	Function_all_voluntary_game_keeper	-0.456917	0.0724676621977785	1.82278271109973e-09	-0.598951003998891	-0.314882988095971	0.63323289871493	0.549387639365396	0.729874273251026
Frequency_huntable_carnivores	Function_all	Function_all_hunter	-0.497826	0.134094934581249	0.000266399637098867	-0.760647329245025	-0.235004844668019	0.60785063886516	0.467363790817986	0.790567019584701
Frequency_huntable_carnivores	Function_all	Function_all_no_function	-0.147826	0.121346479723924	0.224584663264828	-0.385660816866131	0.0900086429530881	0.862581116005228	0.680001131484122	1.09418374064308
Frequency_huntable_carnivores	Function_all	Hunting_inspector - game_warden	0.252174	0.172080647138183	0.55815379213995	-0.20944987760227	0.713758367092566	1.28681981257556	0.811030289197078	2.0416501278655
Frequency_huntable_carnivores	Function_all	Voluntary_game_keeper - game_warden	-0.456917	0.0724676621977785	1.04379871412874e-09	-0.651318850522741	-0.262531707242034	0.63323289871493	0.521357730230434	0.769101977879397
Frequency_huntable_carnivores	Function_all	Hunter - game_warden	-0.497826	0.134094934581249	0.00165808310792981	-0.857549350654396	-0.138133476550825	0.60785063886516	0.424200375925001	0.870982428256394
Frequency_huntable_carnivores	Function_all	No_function - game_warden	-0.147826	0.121346479723924	0.719032556031596	-0.47335032738254	0.177670414397105	0.862581116005228	0.622911809884526	1.19443158889877
Frequency_huntable_carnivores	Function_all	Voluntary_game_keeper - hunting_inspector	-0.709091	0.177384445802943	0.000530539396275564	-1.18494267763635	-0.233279689558455	0.492091349951722	0.305763706094724	0.79193204742182
Frequency_huntable_carnivores	Function_all	Hunter - hunting_inspector	-0.75	0.210226380430134	0.00290435220584262	-1.31395358944672	-0.186094467034175	0.472366552741017	0.268755404641985	0.830195165202434
Frequency_huntable_carnivores	Function_all	No_function - hunting_inspector	-0.4	0.202333011863597	0.25463007622899	-0.942778827617035	0.142732575512524	0.670320046035642	0.389543854736819	1.15342130731642
Frequency_huntable_carnivores	Function_all	Hunter - voluntary_game_keeper	-0.0409091	0.140836586062256	0.998233117465097	-0.418717518532315	0.336867142321148	0.959916391107789	0.657890010757679	1.40055297715964
Frequency_huntable_carnivores	Function_all	No_function - voluntary_game_keeper	0.309091	0.128757371185926	0.103087787418304	-0.0363137993926592	0.654466184417061	1.36218619998382	0.964337637434019	1.92411512054582
Frequency_huntable_carnivores	Function_all	No_function - hunter	0.35	0.171196816707112	0.223607558803846	-0.109252825864612	0.809213691306259	1.41906754859326	0.896503729512608	2.24614113182152
Frequency_huntable_carnivores	Level_of_training	(Intercept)	0.830508
Frequency_huntable_carnivores	Level_of_training	Courses + profession_(not_game_warden)	-0.179346	0.0908826428754902	0.0498580548783037	-0.357472390734373	-0.00121897702282021	0.835816921017274	0.699442009756387	0.998781765627882
Frequency_huntable_carnivores	Level_of_training	Game_warden + courses	-0.163842	0.194220980785997	0.399929994758582	-0.544507935292206	0.216824319472996	0.848876296775189	0.580127173226919	1.24212586564169
Frequency_huntable_carnivores	Level_of_training	Courses	-0.497175	0.0985262681629594	1.02557668859424e-06	-0.690283078373474	-0.304067204112402	0.60824644544335	0.501434103822844	0.737811280832183
Frequency_huntable_carnivores	Level_of_training	Game_warden + profession	-0.268008	0.127757301537027	0.0372051901788562	-0.518408184350867	-0.0176087648016745	0.764901298860999	0.595467668702996	0.982545363501616
Frequency_huntable_carnivores	Level_of_training	Profession	-0.268008	0.099508641391525	0.00768752055192656	-0.463041827854172	-0.0729751212983702	0.764901298860999	0.629366306915489	0.929623957575168
Frequency_huntable_carnivores	Level_of_training	Game_warden_without_additional_training	-0.830508	0.457078417373969	0.0707454779876879	-1.72636571073982	0.0653487615872731	0.435827622705371	0.177929885008073	1.06753127336871
Frequency_huntable_carnivores	Level_of_training	Hunter_without_additional_training	-0.687651	0.134744951371646	7.86070580638691e-07	-0.951746583506156	-0.4235560799321	0.502755489361269	0.38606613750568	0.654714458294523
Frequency_huntable_carnivores	Level_of_training	Courses + profession_(not_game_warden) - game_warden + courses + profession	-0.179346	0.0908826428754902	0.455951138520829	-0.448494765462678	0.0895494499370617	0.835816921017274	0.638588654247072	1.0936814144523
Frequency_huntable_carnivores	Level_of_training	Game_warden + courses - game_warden + courses + profession	-0.163842	0.194220980785997	0.988156384258155	-0.739027530386077	0.410801214848967	0.848876296775189	0.477578119982042	1.50802555367342
Frequency_huntable_carnivores	Level_of_training	Courses - game_warden + courses + profession	-0.497175	0.0985262681629594	6.38399152808056e-06	-0.788960830445412	-0.205664757919992	0.60824644544335	0.454316662108478	0.814105953113536
Frequency_huntable_carnivores	Level_of_training	Game_warden + profession - game_warden + courses + profession	-0.268008	0.127757301537027	0.373222301893021	-0.646361912442948	0.109987978935656	0.764901298860999	0.523948484014819	1.11626465168901
Frequency_huntable_carnivores	Level_of_training	Profession - game_warden + courses + profession	-0.268008	0.099508641391525	0.103867073712975	-0.562703463551239	0.0264084635341925	0.764901298860999	0.569666906486937	1.02676025695482
Frequency_huntable_carnivores	Level_of_training	Game_warden_without_additional_training - game_warden + courses + profession	-0.830508	0.457078417373969	0.565551414799923	-2.18414688512128	0.521852749914142	0.435827622705371	0.112573731024965	1.68514691499942
Frequency_huntable_carnivores	Level_of_training	Hunter_without_additional_training - game_warden + profession + courses	-0.687651	0.134744951371646	1.0111742070773e-05	-1.08669870492828	-0.288980468024048	0.502755489361269	0.337328277714234	0.749026835233927
Frequency_huntable_carnivores	Level_of_training	Game_warden + courses - courses + profession_(not_game_warden)	0.0155039	0.197528280251729	0.999999998759866	-0.569476418777398	0.599932229614397	1.01562468458047	0.565821614729482	1.82199531888103
Frequency_huntable_carnivores	Level_of_training	Courses - courses + profession_(not_game_warden)	-0.317829	0.104895460530236	0.0406632494879455	-0.628477519203063	-0.00747449844687958	0.727726886293535	0.533403279369901	0.99255336614879
Frequency_huntable_carnivores	Level_of_training	Game_warden + profession - courses + profession_(not_game_warden)	-0.0886628	0.13273115767503	0.99716074930925	-0.481746310889408	0.304049846999615	0.915154120031497	0.617703746603306	1.35533661386955
Frequency_huntable_carnivores	Level_of_training	Profession - courses + profession_(not_game_warden)	-0.0886628	0.105818721563426	0.988624373289494	-0.40204509145467	0.224423827326649	0.915154120031498	0.668950581055466	1.25160136989455
Frequency_huntable_carnivores	Level_of_training	Game_warden_without_additional_training - courses + profession_(not_game_warden)	-0.651163	0.45849352421907	0.822602134514786	-2.00899204226196	0.705385320666158	0.521439099575687	0.134123797677949	2.02462666513678
Frequency_huntable_carnivores	Level_of_training	Hunter_without_additional_training - courses + profession_(not_game_warden)	-0.508306	0.139469832013515	0.00507241477076659	-0.921345762073904	-0.0956552455640413	0.601513892240139	0.397983089985513	0.908777267062387
Frequency_huntable_carnivores	Level_of_training	Courses - game_warden + courses	-0.333333	0.201159618813745	0.677411325196642	-0.92906784261359	0.261839088020364	0.716531310573788	0.394921667997625	1.29931744986405
Frequency_huntable_carnivores	Level_of_training	Game_warden + profession - game_warden + courses	-0.104167	0.216978558431921	0.999668164860702	-0.746748989073344	0.537809365925302	0.901075105721288	0.473904720510725	1.71225183352866
Frequency_huntable_carnivores	Level_of_training	Profession - game_warden + courses	-0.104167	0.201642595784618	0.999461809984955	-0.701331512962044	0.492434742149364	0.901075105721289	0.495924534032025	1.63629533114639
Frequency_huntable_carnivores	Level_of_training	Game_warden_without_additional_training - game_warden + courses	-0.666667	0.489569654239582	0.852198218169952	-2.11652792334844	0.781826615699579	0.513417119032589	0.12044911187397	2.1854606184717
Frequency_huntable_carnivores	Level_of_training	Hunter_without_additional_training - game_warden + courses	-0.52381	0.221165025814026	0.222782272907973	-1.17879007557358	0.13055304015201	0.592260016295892	0.307650747658723	1.13945837533623
Frequency_huntable_carnivores	Level_of_training	Game_warden + profession + courses	0.229167	0.138077264456677	0.675562950340798	-0.179749356683038	0.637696869225193	1.25755161348039	0.835479592546515	1.89211806182611
Frequency_huntable_carnivores	Level_of_training	Profession - courses	0.229167	0.11245164549887	0.412205880252378	-0.103859048156617	0.561878164786671	1.25755161348039	0.901352335741112	1.75396364142438
Frequency_huntable_carnivores	Level_of_training	Game_warden_without_additional_training - courses	-0.333333	0.460069649610696	0.99529388797348	-1.69583028258109	1.02787807164391	0.716531310573786	0.183446853052268	2.79512847523066
Frequency_huntable_carnivores	Level_of_training	Hunter_without_additional_training - courses	-0.190476	0.144566956058304	0.872668071991276	-0.618611445123281	0.237255109634402	0.826565437624237	0.538691921808224	1.26776449546209
Frequency_huntable_carnivores	Level_of_training	Profession - game_warden + profession	8.88178e-16	0.13877995227448	1	-0.410997034363665	0.410609250095225	1	0.662988897781777	1.50773609370331
Frequency_huntable_carnivores	Level_of_training	Game_warden_without_additional_training - game_warden + profession	-0.5625	0.467202937780588	0.917054888938309	-1.94612219273601	0.819816716357954	0.569782824730921	0.14282685411414	2.27008373018692
Frequency_huntable_carnivores	Level_of_training	Hunter_without_additional_training - game_warden + profession	-0.419643	0.16587376936052	0.155759951788053	-0.910878270965901	0.071129065828296	0.657281521302048	0.402170853894677	1.07371979746075
Frequency_huntable_carnivores	Level_of_training	Game_warden_without_additional_training - profession	-0.5625	0.460281030117879	0.910807820467381	-1.92562295293309	0.799336818015058	0.569782824730921	0.145784911424779	2.22406547914173
Frequency_huntable_carnivores	Level_of_training	Hunter_without_additional_training - profession	-0.419643	0.145238249016681	0.0612806626654194	-0.849766146881185	0.0100746023064284	0.657281521302047	0.427514895951582	1.01012552196703
Frequency_huntable_carnivores	Level_of_training	Hunter_without_additional_training - game_warden_without_additional_training	0.142857	0.469161868543189	0.999984698938217	-1.24656642623587	1.5309697618526	1.15356499489511	0.287490223012543	4.62265752626737
Frequency_huntable_introduced_carnivores	Hunting_system	(Intercept)	0.0510204
Frequency_huntable_introduced_carnivores	Hunting_system	Hunting_ground	0.0323129	0.0375560552109828	0.390750262904046	-0.0412955904448561	0.105921440784992	1.03284065657951	0.959545455556077	1.11173453608343
Frequency_huntable_introduced_carnivores	Hunting_system	Hunting_prohibition	-0.0510204	0.0889671534890962	0.567059578684505	-0.225392824808941	0.12335200848241	0.950259277288062	0.79820260338029	1.13128257192844
Frequency_huntable_introduced_carnivores	Hunting_system	hunting_ground - hunting license	0.0323129	0.0375560552109828	0.650906506539755	-0.0542517915424932	0.118854394489829	1.03284065657951	0.947193581140889	1.12620592456124
Frequency_huntable_introduced_carnivores	Hunting_system	Hunting_prohibition - hunting_license	-0.0510204	0.0889671534890962	0.825863785302902	-0.256084981512129	0.15398909405654	0.950259277288062	0.77407618383243	1.16647816516415
Frequency_huntable_introduced_carnivores	Hunting_system	Hunting_prohibition - hunting_ground	-0.0833333	0.0901713446510448	0.609567829035967	-0.291173503485862	0.124451020289567	0.920044414629323	0.747385992692972	1.13252654827936
Frequency_huntable_introduced_carnivores	Distance_FIWI_km	(Intercept)	0.0743823
Frequency_huntable_introduced_carnivores	Distance_FIWI_km	Distance_FIWI_km	-9.51074e-05	0.000217824949210701	0.662919810811156	-0.00052203648076921	0.000331821630005271	0.999904897097186	0.999478099756566	1.00033187668889
Frequency_huntable_introduced_carnivores	Years	(Intercept)	0.0262101
Frequency_huntable_introduced_carnivores	Years	Years	0.00262302	0.00184317826519054	0.156478203371643	-0.000989541600402574	0.00623558443331838	1.00262646454694	0.999010947834435	1.0062550661622
Frequency_huntable_introduced_carnivores	Function_all	(Intercept)	0.0625
Frequency_huntable_introduced_carnivores	Function_all	Function_all_hunting_inspector	0.223214	0.0930208547496282	0.0174743060829932	0.0408967605938834	0.405531810834689	1.25008842112727	1.04174455090488	1.5001000574268
Frequency_huntable_introduced_carnivores	Function_all	Function_all_voluntary_game_keeper	-0.0420918	0.0417154271157151	0.314372658048003	-0.123852571481201	0.0396688980118131	0.958781725146263	0.883510085864906	1.04046621672071
Frequency_huntable_introduced_carnivores	Function_all	Function_all_hunter	-0.0625	0.0756321209982558	0.409733339434982	-0.210736233230956	0.0857362332309568	0.939413062813476	0.809987686542198	1.08951891151819
Frequency_huntable_introduced_carnivores	Function_all	Function_all_no_function	0.0708333	0.0659669786377123	0.284421397950646	-0.0584595689655053	0.200126235632172	1.07340231057407	0.943216374842541	1.22155695244168
Frequency_huntable_introduced_carnivores	Function_all	Hunting_inspector - game_warden	0.223214	0.0930208547496282	0.104033842603704	-0.026655200576012	0.473092651686906	1.25008842112727	0.973696913786222	1.60495007741983
Frequency_huntable_introduced_carnivores	Function_all	Voluntary_game_keeper - game_warden	-0.0420918	0.0417154271157151	0.837725195436348	-0.15414641172048	0.0699667203660888	0.958781725146263	0.857146515527903	1.07247248916849
Frequency_huntable_introduced_carnivores	Function_all	Hunter - game_warden	-0.0625	0.0756321209982558	0.914544976889615	-0.265660455488669	0.140667675259006	0.939413062813476	0.766699411886598	1.1510420646613
Frequency_huntable_introduced_carnivores	Function_all	No_function - game_warden	0.0708333	0.0659669786377123	0.804386100898027	-0.106364942351121	0.248037906162828	1.07340231057407	0.899096469816914	1.28150850834353
Frequency_huntable_introduced_carnivores	Function_all	Voluntary_game_keeper - hunting_inspector	-0.265306	0.0960048787573138	0.040264175189985	-0.523191193501267	-0.00741188686227712	0.76697112695571	0.592626341857765	0.992615513433396
Frequency_huntable_introduced_carnivores	Function_all	Hunter - hunting_inspector	-0.285714	0.114878098924272	0.0837422720063612	-0.594295964967545	0.0228783596930366	0.751477293075286	0.551951021964096	1.02314207666125
Frequency_huntable_introduced_carnivores	Function_all	No_function - hunting_inspector	-0.152381	0.108758457861209	0.602963195682857	-0.444524257972475	0.139772735189518	0.858661109432666	0.641129215603219	1.15001241180349
Frequency_huntable_introduced_carnivores	Function_all	Hunter - voluntary_game_keeper	-0.0204082	0.0792734195903639	0.99891077655599	-0.233349752362009	0.192540993196635	0.979798673853704	0.791876564386024	1.21232619981513
Frequency_huntable_introduced_carnivores	Function_all	No_function - voluntary_game_keeper	0.112925	0.0701120503012391	0.464896947433676	-0.0754074574775192	0.301264490443213	1.11954815410183	0.927365547310097	1.35156677076186
Frequency_huntable_introduced_carnivores	Function_all	No_function - hunter	0.133333	0.094317233126782	0.594653357484939	-0.120018440880561	0.386694110980597	1.14263081179572	0.886904081274122	1.47210612129713
Frequency_huntable_introduced_carnivores	Level_of_training	(Intercept)	0.102041
Frequency_huntable_introduced_carnivores	Level_of_training	Courses + profession_(not_game_warden)	0.000523286	0.0520697564030973	0.991993405931537	-0.101531560996272	0.102578133471416	1.0005234231757	0.90345266502606	1.10802387227929
Frequency_huntable_introduced_carnivores	Level_of_training	Game_warden + courses	-0.102041	0.113916961125745	0.371654309551923	-0.325313957361241	0.12123232470818	0.90299269407203	0.722300546466452	1.12888715028175
Frequency_huntable_introduced_carnivores	Level_of_training	Courses	-0.0687075	0.0562508943286338	0.22360800426141	-0.178957209975488	0.0415422439890936	0.93359973393953	0.836141677154426	1.04241719678205
Frequency_huntable_introduced_carnivores	Level_of_training	Game_warden + profession	-0.102041	0.073533082215095	0.167048948036873	-0.246163009140339	0.0420813764872785	0.90299269407203	0.781794774843826	1.04297934929323
Frequency_huntable_introduced_carnivores	Level_of_training	Profession	-0.0650038	0.0581569239202683	0.265259109324666	-0.178989255624855	0.0489816970458679	0.937063921934876	0.836114882880741	1.05020112878103
Frequency_huntable_introduced_carnivores	Level_of_training	Game_warden_without_additional_training	-0.102041	0.245110274050318	0.677711398036523	-0.582448125705894	0.378366493052832	0.902992694072029	0.558529341438079	1.45989788727664
Frequency_huntable_introduced_carnivores	Level_of_training	Hunter_without_additional_training	-0.102041	0.0757008371012686	0.179468439515464	-0.25041173064455	0.0463300979914889	0.90299269407203	0.778480192925937	1.04742010517028
Frequency_huntable_introduced_carnivores	Level_of_training	Courses + profession_(not_game_warden) - game_warden + courses + profession	0.000523286	0.0520697564030973	0.999999999999999	-0.153785286893403	0.15475358785699	1.0005234231757	0.857456108312558	1.16737027145119
Frequency_huntable_introduced_carnivores	Level_of_training	Game_warden + courses - game_warden + courses + profession	-0.102041	0.113916961125745	0.983266585036714	-0.439633402522784	0.23538052933865	0.90299269407203	0.644272566492856	1.26539019522275
Frequency_huntable_introduced_carnivores	Level_of_training	Courses - game_warden + courses + profession	-0.0687075	0.0562508943286338	0.911406899392552	-0.235406846324124	0.0979073237192679	0.93359973393953	0.79024927420493	1.10286057135627
Frequency_huntable_introduced_carnivores	Level_of_training	Game_warden + profession - game_warden + courses + profession	-0.102041	0.073533082215095	0.840166412015524	-0.319955893683395	0.115763725742826	0.90299269407203	0.726181065539346	1.12273056846121
Frequency_huntable_introduced_carnivores	Level_of_training	Profession - game_warden + courses + profession	-0.0650038	0.0581569239202683	0.943305344402971	-0.237351655825545	0.107256675475126	0.937063921934876	0.788713883413205	1.11321995407235
Frequency_huntable_introduced_carnivores	Level_of_training	Game_warden_without_additional_training - game_warden + courses + profession	-0.102041	0.245110274050318	0.999872919995096	-0.828424407516082	0.623974323904661	0.902992694072029	0.436736863828416	1.86633072458565
Frequency_huntable_introduced_carnivores	Level_of_training	Hunter_without_additional_training - game_warden + profession + courses	-0.102041	0.0757008371012686	0.859312566222837	-0.326380029045074	0.122184602524797	0.90299269407203	0.721530932611306	1.12996267649102
Frequency_huntable_introduced_carnivores	Level_of_training	Game_warden + courses - courses + profession_(not_game_warden)	-0.102564	0.115261319210747	0.983915106188398	-0.444140690073281	0.238839223568379	0.902520294033593	0.641375179358444	1.26977437037949
Frequency_huntable_introduced_carnivores	Level_of_training	Courses - courses + profession_(not_game_warden)	-0.0692308	0.0589258923296725	0.926819098376465	-0.243857481433332	0.105307365283303	0.933111321848166	0.783599303754798	1.11105205670881
Frequency_huntable_introduced_carnivores	Level_of_training	Game_warden + profession - courses + profession_(not_game_warden)	-0.102564	0.0755990201929162	0.855262913035897	-0.326601581167993	0.121359735224245	0.902520294033593	0.721371093608423	1.12903099153939
Frequency_huntable_introduced_carnivores	Level_of_training	Profession - courses + profession_(not_game_warden)	-0.0655271	0.0607480491369468	0.95293673473003	-0.24555373417987	0.114408286362255	0.936573697555825	0.782271247961195	1.12120980611836
Frequency_huntable_introduced_carnivores	Level_of_training	Game_warden_without_additional_training - courses + profession_(not_game_warden)	-0.102564	0.24573795823824	0.999870593198116	-0.830807834036725	0.625310234412231	0.902520294033592	0.435697173110023	1.86882564153306
Frequency_huntable_introduced_carnivores	Level_of_training	Hunter_without_additional_training - courses + profession_(not_game_warden)	-0.102564	0.0777091655592173	0.87221860453456	-0.332854990883455	0.12760997295891	0.902520294033593	0.716874139904678	1.13610980272798
Frequency_huntable_introduced_carnivores	Level_of_training	Courses - game_warden + courses	0.0333333	0.117209535819808	0.999990511207734	-0.31401678848561	0.380507265206878	1.03389511351357	0.730506763954182	1.46302654369688
Frequency_huntable_introduced_carnivores	Level_of_training	Game_warden + profession - game_warden + courses	-2.22045e-16	0.126416084239212	1	-0.37463370154345	0.374443672269604	1	0.687541077906995	1.45418218766533
Frequency_huntable_introduced_carnivores	Level_of_training	Profession - game_warden + courses	0.037037	0.118136107834106	0.999981450180637	-0.313058978277597	0.386955469578706	1.03773145462474	0.731206785980324	1.47249091917219
Frequency_huntable_introduced_carnivores	Level_of_training	Game_warden_without_additional_training - game_warden + courses	-1.16573e-15	0.265806242626741	1	-0.78771603445793	0.787316473218757	0.999999999999999	0.45488254579832	2.19749147952135
Frequency_huntable_introduced_carnivores	Level_of_training	Hunter_without_additional_training - game_warden + courses	-2.91434e-16	0.127689188705061	1	-0.378406542961236	0.378214599950554	1	0.684951981647809	1.4596761556977
Frequency_huntable_introduced_carnivores	Level_of_training	Game_warden + profession + courses	-0.0333333	0.0785373505729738	0.99985524612117	-0.266078545555642	0.199293821160887	0.967216100482006	0.766378929478058	1.22054053385643
Frequency_huntable_introduced_carnivores	Level_of_training	Profession - courses	0.0037037	0.0643679194540117	0.999999999859763	-0.187050440207891	0.194361089445115	1.00371057088966	0.82940190012603	1.21453475946922
Frequency_huntable_introduced_carnivores	Level_of_training	Game_warden_without_additional_training - courses	-0.0333333	0.24665775418582	0.999999945289188	-0.764302877447442	0.697265433642736	0.967216100482005	0.465658438849803	2.00825348947989
Frequency_huntable_introduced_carnivores	Level_of_training	Hunter_without_additional_training - courses	-0.0333333	0.0805705777117372	0.999877796426342	-0.272104008325333	0.205316227573635	0.967216100482006	0.761775026024618	1.2279133036187
Frequency_huntable_introduced_carnivores	Level_of_training	Profession - game_warden + profession	0.037037	0.079913579084652	0.999739326855074	-0.199786624415861	0.273740572008442	1.03773145462474	0.818905468870051	1.31487364295916
Frequency_huntable_introduced_carnivores	Level_of_training	Game_warden_without_additional_training - game_warden + profession	-9.4369e-16	0.251163291042447	1	-0.744321689612025	0.743944139729027	0.999999999999999	0.475056426385596	2.1042185009168
Frequency_huntable_introduced_carnivores	Level_of_training	Hunter_without_additional_training - game_warden + profession	-6.93889e-17	0.0934589164290058	1	-0.276965229660055	0.27682474176146	1	0.75808085538131	1.31893519651864
Frequency_huntable_introduced_carnivores	Level_of_training	Game_warden_without_additional_training - profession	-0.037037	0.247099397787791	0.999999887530154	-0.769315390693581	0.694869875600652	0.963640444301285	0.463330159896328	2.00344835946449
Frequency_huntable_introduced_carnivores	Level_of_training	Hunter_without_additional_training - profession	-0.037037	0.0819126527460796	0.999778619329499	-0.27978494752791	0.205587741955073	0.963640444301286	0.755946292095523	1.2282467450048
Frequency_huntable_introduced_carnivores	Level_of_training	Hunter_without_additional_training - game_warden_without_additional_training	8.74301e-16	0.251806475939468	1	-0.746227766201865	0.745849249480199	1	0.474151794874769	2.10823108909831
Frequency_protected_carnivores	Hunting_system	(Intercept)	0.626168
Frequency_protected_carnivores	Hunting_system	Hunting_ground	-0.445613	0.0671414281424268	3.47864679106205e-10	-0.57720744977325	-0.31401788771377	0.640431783274611	0.561464096047514	0.730505960961017
Frequency_protected_carnivores	Hunting_system	Hunting_prohibition	-0.626168	0.161448581694174	0.00014623976606856	-0.94260162977472	-0.309734818823412	0.534636488218138	0.389612887183385	0.733641478341768
Frequency_protected_carnivores	Hunting_system	hunting_ground - hunting license	-0.445613	0.0671414281424268	6.28375129707592e-11	-0.600177543990616	-0.29108910957738	0.640431783274611	0.54871420653533	0.74744907017968
Frequency_protected_carnivores	Hunting_system	Hunting_prohibition - hunting_license	-0.626168	0.161448581694174	0.000221617715797651	-0.997835622190079	-0.25460017524318	0.534636488218138	0.368676533564017	0.775226390708702
Frequency_protected_carnivores	Hunting_system	Hunting_prohibition - hunting_ground	-0.180556	0.164155692705339	0.496492710976818	-0.558454936996772	0.197242811205454	0.834806301280789	0.572092299992514	1.21803975850471
Frequency_protected_carnivores	Distance_FIWI_km	(Intercept)	0.438953
Frequency_protected_carnivores	Distance_FIWI_km	Distance_FIWI_km	-8.59264e-05	0.00043407954145821	0.843300880996893	-0.000936706671192532	0.000764853864174973	0.999914077288059	0.999063731901553	1.00076514643948
Frequency_protected_carnivores	Years	(Intercept)	0.397563
Frequency_protected_carnivores	Years	Years	0.00215703	0.00363624704366564	0.553770806994569	-0.00496988601393868	0.00928394047501113	1.00215935528737	0.995042443435781	1.0093271699267
Frequency_protected_carnivores	Function_all	(Intercept)	0.601942
Frequency_protected_carnivores	Function_all	Function_all_hunting_inspector	0.0647249	0.186272572977766	0.728636575999874	-0.300362615250179	0.429812453437882	1.06686550968475	0.740549637396429	1.53696924321849
Frequency_protected_carnivores	Function_all	Function_all_voluntary_game_keeper	-0.467326	0.0754528184546794	3.81600725070481e-09	-0.615211169660641	-0.31944155625422	0.626675533353854	0.540526740408375	0.726554663711237
Frequency_protected_carnivores	Function_all	Function_all_hunter	-0.601942	0.140691342191864	3.03690156692883e-05	-0.877691711205469	-0.326191783940163	0.547747016377584	0.415741456302073	0.721666770062379
Frequency_protected_carnivores	Function_all	Function_all_no_function	-0.135275	0.122576344012314	0.2712243253962	-0.375520300526877	0.104970138714579	0.873475602177125	0.686931774829915	1.11067744360435
Frequency_protected_carnivores	Function_all	Hunting_inspector - game_warden	0.0647249	0.186272572977766	0.996443223242611	-0.434982043915965	0.564208196924603	1.06686550968475	0.647276289521136	1.75805519795566
Frequency_protected_carnivores	Function_all	Voluntary_game_keeper - game_warden	-0.467326	0.0754528184546794	2.35592334529855e-09	-0.669741018844635	-0.265002314489971	0.626675533353854	0.511841117827173	0.767204174287433
Frequency_protected_carnivores	Function_all	Hunter - game_warden	-0.601942	0.140691342191864	0.000189555892517013	-0.979369525611091	-0.224682918551389	0.547747016377584	0.375547797495474	0.798769453584671
Frequency_protected_carnivores	Function_all	No_function - game_warden	-0.135275	0.122576344012314	0.78643094569897	-0.464106382391154	0.193409024934215	0.873475602177125	0.628696668654503	1.21337899429628
Frequency_protected_carnivores	Function_all	Voluntary_game_keeper - hunting_inspector	-0.532051	0.191234657275918	0.0377029608641086	-1.04506985629397	-0.0192623517001761	0.587398812376107	0.351667252349036	0.980921981932501
Frequency_protected_carnivores	Function_all	Hunter - hunting_inspector	-0.666667	0.225103576378589	0.0225314292052601	-1.27054421405105	-0.0630594346216998	0.513417119032593	0.280678830843087	0.938887669597341
Frequency_protected_carnivores	Function_all	No_function - hunting_inspector	-0.2	0.214248748986099	0.871583670910227	-0.77475767888423	0.374500398550296	0.818730753077985	0.460815432780463	1.45426468035201
Frequency_protected_carnivores	Function_all	Hunter - voluntary_game_keeper	-0.134615	0.147198085814418	0.879737253486548	-0.529498577816138	0.260091045953832	0.874052020901696	0.588900183274821	1.29704817227809
Frequency_protected_carnivores	Function_all	No_function - voluntary_game_keeper	0.332051	0.129993010624055	0.069936520866001	-0.0166764534012279	0.680622915564616	1.39382432485028	0.983461828894649	1.9751076744278
Frequency_protected_carnivores	Function_all	No_function - hunter	0.466667	0.176065637664194	0.0543528642028166	-0.0056585054243497	0.938780410563739	1.59466975822832	0.994357473763821	2.55686119511684
Frequency_protected_carnivores	Level_of_training	(Intercept)	0.660714
Frequency_protected_carnivores	Level_of_training	Courses + profession_(not_game_warden)	-0.292293	0.093378436986965	0.00204032619324362	-0.475311606509801	-0.109274859655612	0.746549590836032	0.621691303222031	0.89648397635442
Frequency_protected_carnivores	Level_of_training	Game_warden + courses	-0.0892857	0.178113044219651	0.616785231495885	-0.438380866133021	0.259809437561591	0.914584226461938	0.645080046921058	1.2966829640529
Frequency_protected_carnivores	Level_of_training	Courses	-0.594048	0.100522451165057	1.69500657707341e-08	-0.791068002968818	-0.39702723512642	0.55208811377079	0.453360346436063	0.672315714779823
Frequency_protected_carnivores	Level_of_training	Game_warden + profession	-0.160714	0.132757624851522	0.227650834482711	-0.420914449096348	0.0994858776677765	0.851535332163105	0.656446258577609	1.10460287106108
Frequency_protected_carnivores	Level_of_training	Profession	-0.0892857	0.102833614026399	0.386417787203796	-0.29083589417755	0.112264465606122	0.914584226461939	0.747638359759345	1.11880870794568
Frequency_protected_carnivores	Level_of_training	Game_warden_without_additional_training	-0.660714	0.448241331540139	0.142234131900694	-1.53925115191524	0.217822580486669	0.516482286785507	0.214541700428813	1.2433664505782
Frequency_protected_carnivores	Level_of_training	Hunter_without_additional_training	-0.660714	0.136781493348895	2.91418193074357e-06	-0.928801086429725	-0.392627484998846	0.516482286785505	0.395027029847044	0.675280252762637
Frequency_protected_carnivores	Level_of_training	Courses + profession_(not_game_warden) - game_warden + courses + profession	-0.292293	0.093378436986965	0.0304237490945026	-0.569110442110606	-0.0154871805716787	0.746549590836032	0.566028730135431	0.984632129091829
Frequency_protected_carnivores	Level_of_training	Game_warden + courses - game_warden + courses + profession	-0.0892857	0.178113044219651	0.999563551850049	-0.617295792235819	0.438703083364072	0.914584226461938	0.53940111981751	1.55069479194574
Frequency_protected_carnivores	Level_of_training	Courses - game_warden + courses + profession	-0.594048	0.100522451165057	3.60147310862757e-08	-0.892043015779723	-0.296064232373282	0.55208811377079	0.409817633006891	0.743739654322786
Frequency_protected_carnivores	Level_of_training	Game_warden + profession - game_warden + courses + profession	-0.160714	0.132757624851522	0.915563497407691	-0.554269761414751	0.232825328586814	0.851535332163105	0.574491624011102	1.26216099662686
Frequency_protected_carnivores	Level_of_training	Profession - game_warden + courses + profession	-0.0892857	0.102833614026399	0.986119890461749	-0.394132474925042	0.215548760166496	0.914584226461939	0.674264727154455	1.24054247050582
Frequency_protected_carnivores	Level_of_training	Game_warden_without_additional_training - game_warden + courses + profession	-0.660714	0.448241331540139	0.794398358263756	-1.98951050860684	0.668028382930233	0.516482286785507	0.136762353058673	1.95038810880898
Frequency_protected_carnivores	Level_of_training	Hunter_without_additional_training - game_warden + profession + courses	-0.660714	0.136781493348895	2.39173291615158e-05	-1.06619838308459	-0.255246530500558	0.516482286785505	0.344314986174061	0.774725480955674
Frequency_protected_carnivores	Level_of_training	Game_warden + courses - courses + profession_(not_game_warden)	0.203008	0.182740127593348	0.945324781035963	-0.338719390862608	0.744712595329143	1.22508167935332	0.712682406228226	2.10583612086265
Frequency_protected_carnivores	Level_of_training	Courses - courses + profession_(not_game_warden)	-0.301754	0.108510188000358	0.0838635202472227	-0.623429157599229	0.0199074212658246	0.739519678997517	0.536102900603389	1.02010689544994
Frequency_protected_carnivores	Level_of_training	Game_warden + profession - courses + profession_(not_game_warden)	0.131579	0.138903868440944	0.977079842836827	-0.280196858970763	0.543338157977358	1.14062795374317	0.755634973289918	1.72174473581715
Frequency_protected_carnivores	Level_of_training	Profession - courses + profession_(not_game_warden)	0.203008	0.110654642403164	0.555778120136213	-0.125024415174012	0.531026232152788	1.22508167935332	0.88247535653218	1.70067670250252
Frequency_protected_carnivores	Level_of_training	Game_warden_without_additional_training - courses + profession_(not_game_warden)	-0.368421	0.450099976685757	0.990212008029323	-1.70272716601261	0.965831284437237	0.69182582527052	0.182185994486099	2.62697050876432
Frequency_protected_carnivores	Level_of_training	Hunter_without_additional_training - courses + profession_(not_game_warden)	-0.368421	0.14275459584334	0.139342567159765	-0.791612209737529	0.0547530486731857	0.691825825270518	0.453113691788519	1.05627973278276
Frequency_protected_carnivores	Level_of_training	Courses - game_warden + courses	-0.504762	0.1864917824649	0.10180508671167	-1.05761046803115	0.0480643771457773	0.603649284338238	0.347284667460552	1.04923820011084
Frequency_protected_carnivores	Level_of_training	Game_warden + profession - game_warden + courses	-0.0714286	0.205667228052798	0.99996295025946	-0.681122092707226	0.538240377475851	0.931062779704023	0.506048839952552	1.71298999291255
Frequency_protected_carnivores	Level_of_training	Profession - game_warden + courses	7.49401e-16	0.187747633573462	1	-0.556571491281792	0.556549059875695	1	0.57317082013175	1.74464144670803
Frequency_protected_carnivores	Level_of_training	Game_warden_without_additional_training - game_warden + courses	-0.571429	0.474968117919068	0.918102879206735	-1.97945544596217	0.836541555637527	0.564718122007761	0.13814444394675	2.30836978735725
Frequency_protected_carnivores	Level_of_training	Hunter_without_additional_training - game_warden + courses	-0.571429	0.208287298368043	0.0921660019241191	-1.18888920228333	0.046007174015458	0.564718122007759	0.304559380106689	1.04708192271189
Frequency_protected_carnivores	Level_of_training	Game_warden + profession + courses	0.433333	0.143803739040269	0.0435497731547391	0.00703202680728798	0.85961745871037	1.54239026511018	1.00705680956474	2.36225686005429
Frequency_protected_carnivores	Level_of_training	Profession - courses	0.504762	0.11674622297734	0.000282869866513047	0.158671686806694	0.850838174301961	1.65659104706182	1.17195311584179	2.34160870586586
Frequency_protected_carnivores	Level_of_training	Game_warden_without_additional_training - courses	-0.0666667	0.45163615854648	0.999999899689821	-1.40552673906614	1.27213944588316	0.935506985031622	0.245237846071815	3.56847896894368
Frequency_protected_carnivores	Level_of_training	Hunter_without_additional_training - courses	-0.0666667	0.147526625829028	0.999780830942543	-0.504004344796738	0.37065338551739	0.935506985031619	0.604106758129091	1.44868085258898
Frequency_protected_carnivores	Level_of_training	Profession - game_warden + profession	0.0714286	0.145428691623974	0.999618845731783	-0.359689851913069	0.502529619477763	1.0740414307163	0.697892742607712	1.65289718765353
Frequency_protected_carnivores	Level_of_training	Game_warden_without_additional_training - game_warden + profession	-0.5	0.459885902670008	0.951205602811999	-1.86331615902028	0.863261213521134	0.606530659712636	0.155157250184214	2.37088004569866
Frequency_protected_carnivores	Level_of_training	Hunter_without_additional_training - game_warden + profession	-0.5	0.171125477636979	0.0567913459630566	-1.00729567383578	0.00727522838456807	0.606530659712634	0.36520527952477	1.00730175715385
Frequency_protected_carnivores	Level_of_training	Game_warden_without_additional_training - profession	-0.571429	0.452156177323854	0.896075178664225	-1.9118302218544	0.76891905701765	0.564718122007761	0.147809614497797	2.15743293093105
Frequency_protected_carnivores	Level_of_training	Hunter_without_additional_training - profession	-0.571429	0.149111013389345	0.00253169225668093	-1.01346311273838	-0.12941184536166	0.564718122007759	0.362959829731167	0.87861203872891
Frequency_protected_carnivores	Level_of_training	Hunter_without_additional_training - game_warden_without_additional_training	-3.55271e-15	0.461063589368261	1	-1.36680737128983	1.36675228508494	0.999999999999996	0.254919525147247	3.92259053022609
Frequency_lagomorphs	Hunting_system	(Intercept)	0.477876
Frequency_lagomorphs	Hunting_system	Hunting_ground	-0.0528761	0.072404896662877	0.466080046841396	-0.194787095958274	0.0890348835688929	0.948497518169888	0.823009861530493	1.09311878754578
Frequency_lagomorphs	Hunting_system	Hunting_prohibition	0.397124	0.181293389496813	0.0296554321008133	0.0417953797563647	0.752452407854254	1.48754021565302	1.04268110325965	2.12219813542932
Frequency_lagomorphs	Hunting_system	hunting_ground - hunting license	-0.0528761	0.072404896662877	0.732745968813132	-0.219410096472039	0.113671957383114	0.948497518169888	0.802992346292835	1.1203845307208
Frequency_lagomorphs	Hunting_system	Hunting_prohibition - hunting_license	0.397124	0.181293389496813	0.0659332979468171	-0.0198577325118137	0.814140758020127	1.48754021565302	0.98033813363003	2.25723532750436
Frequency_lagomorphs	Hunting_system	Hunting_prohibition - hunting_ground	0.45	0.183748942297573	0.0336306690823396	0.0273705097248432	0.872665205457316	1.56831218549017	1.02774852305133	2.39328094638962
Frequency_lagomorphs	Distance_FIWI_km	(Intercept)	0.524104
Frequency_lagomorphs	Distance_FIWI_km	Distance_FIWI_km	-0.000394834	0.00041764775272942	0.345613253986952	-0.00121340883220295	0.000423740274944556	0.999605243658167	0.998787327050622	1.00042383006554
Frequency_lagomorphs	Years	(Intercept)	0.448034
Frequency_lagomorphs	Years	Years	0.00174924	0.00355233521374363	0.622964606191444	-0.00521320473053947	0.00871169342936234	1.00175077516977	0.994800360438337	1.00874975066461
Frequency_lagomorphs	Function_all	(Intercept)	0.513274
Frequency_lagomorphs	Function_all	Function_all_hunting_inspector	0.153392	0.202224903850896	0.449048827857872	-0.242961197941351	0.549745858708313	1.16578226103557	0.784301945711237	1.73281258267537
Frequency_lagomorphs	Function_all	Function_all_voluntary_game_keeper	-0.179941	0.0798542688768451	0.0253434824026087	-0.336452493960246	-0.023429511939458	0.835319491343492	0.71429981632561	0.976842827998546
Frequency_lagomorphs	Function_all	Function_all_hunter	-0.346608	0.146555177425439	0.0190052365640874	-0.633850539118256	-0.0593648001147809	0.70708268386719	0.530544978656781	0.942362932339175
Frequency_lagomorphs	Function_all	Function_all_no_function	0.299226	0.12893524383727	0.0213293994707285	0.0465172294578757	0.551934097975752	1.34881396750511	1.047616128771	1.73660854293183
Frequency_lagomorphs	Function_all	Hunting_inspector - game_warden	0.153392	0.202224903850896	0.935366189251061	-0.38891906612775	0.69544810004131	1.16578226103557	0.677789123892538	2.00460713725606
Frequency_lagomorphs	Function_all	Voluntary_game_keeper - game_warden	-0.179941	0.0798542688768451	0.143930856140712	-0.394088119587453	0.0341051721365582	0.835319491343492	0.674294635057334	1.03469342192372
Frequency_lagomorphs	Function_all	Hunter - game_warden	-0.346608	0.146555177425439	0.11117655668462	-0.739628219618323	0.0462276240783627	0.70708268386719	0.477291330092235	1.04731277743265
Frequency_lagomorphs	Function_all	No_function - game_warden	0.299226	0.12893524383727	0.123154951856144	-0.0465430858950607	0.644831429887742	1.34881396750511	0.954523433187496	1.90566576390307
Frequency_lagomorphs	Function_all	Voluntary_game_keeper - hunting_inspector	-0.333333	0.207720387419148	0.46560203262039	-0.890382100522712	0.223452860315336	0.716531310573789	0.410498870948782	1.25038669605261
Frequency_lagomorphs	Function_all	Hunter - hunting_inspector	-0.5	0.241349280342633	0.211080851218585	-1.14723217950495	0.146927096619855	0.606530659712633	0.317514377088863	1.15826951818874
Frequency_lagomorphs	Function_all	No_function - hunting_inspector	0.145833	0.231074343437521	0.966220352893622	-0.473844300336922	0.765218872379286	1.15700333809073	0.622604184283097	2.14946478164474
Frequency_lagomorphs	Function_all	Hunter - voluntary_game_keeper	-0.166667	0.154049562291681	0.798060491179314	-0.579785089113503	0.246257026030637	0.846481724890615	0.560018707750561	1.2792283262699
Frequency_lagomorphs	Function_all	No_function - voluntary_game_keeper	0.479167	0.137394121837264	0.00385853791149049	0.110713540137114	0.847446117123826	1.61472823450551	1.11707486390457	2.33367929136346
Frequency_lagomorphs	Function_all	No_function - hunter	0.645833	0.184333557682206	0.00368813472136198	0.151501590867886	1.13993206489642	1.90757601378124	1.1635801529105	3.12655595506852
Frequency_lagomorphs	Level_of_training	(Intercept)	0.622951
Frequency_lagomorphs	Level_of_training	Courses + profession_(not_game_warden)	-0.110756	0.0983447321103374	0.261479871180823	-0.303507830726412	0.0819964352845892	0.895157411213798	0.738224108278142	1.08545194049539
Frequency_lagomorphs	Level_of_training	Game_warden + courses	0.210383	0.20835538063378	0.313889264878359	-0.197986528366141	0.618751555688545	1.23415004893356	0.820380904934564	1.85660872177931
Frequency_lagomorphs	Level_of_training	Courses	-0.279201	0.106294166124675	0.00931452781890438	-0.487533557043212	-0.0708680823010502	0.756387990373783	0.614139267180023	0.931584776542197
Frequency_lagomorphs	Level_of_training	Game_warden + profession	-0.356284	0.140347315721585	0.0119193806464326	-0.631359837146643	-0.0812084688642861	0.700273607111394	0.531868055091707	0.92200146281064
Frequency_lagomorphs	Level_of_training	Profession	-0.235854	0.107412793351704	0.029300301622656	-0.446379251926765	-0.0253288390303998	0.789895954405739	0.639941027166253	0.974989244789364
Frequency_lagomorphs	Level_of_training	Game_warden_without_additional_training	-0.622951	0.490951723402948	0.20601784763252	-1.58519851568977	0.339296876345512	0.536359400295448	0.204907111802352	1.40396008588898
Frequency_lagomorphs	Level_of_training	Hunter_without_additional_training	-0.337237	0.144314363414789	0.0204742709019812	-0.620087488702657	-0.0543855792130339	0.7137399961887	0.537897375592455	0.947066866794715
Frequency_lagomorphs	Level_of_training	Courses + profession_(not_game_warden) - game_warden + courses + profession	-0.110756	0.0983447321103374	0.940706475397244	-0.401849796755367	0.180590575683277	0.895157411213798	0.669081236315767	1.19792461940769
Frequency_lagomorphs	Level_of_training	Game_warden + courses - game_warden + courses + profession	0.210383	0.20835538063378	0.966884942319319	-0.406336048717145	0.827635338380447	1.23415004893356	0.666086292366472	2.28790222409555
Frequency_lagomorphs	Level_of_training	Courses - game_warden + courses + profession	-0.279201	0.106294166124675	0.123390985735961	-0.593824733497696	0.0356956523654874	0.756387990373783	0.552211179947961	1.03634039074278
Frequency_lagomorphs	Level_of_training	Game_warden + profession - game_warden + courses + profession	-0.356284	0.140347315721585	0.152722392730553	-0.771703205406185	0.0594947762806406	0.700273607111394	0.462225133148338	1.06130021703057
Frequency_lagomorphs	Level_of_training	Profession - game_warden + courses + profession	-0.235854	0.107412793351704	0.313993819946004	-0.553789024145343	0.0823563597706034	0.789895954405739	0.574767869941263	1.08584269154339
Frequency_lagomorphs	Level_of_training	Game_warden_without_additional_training - game_warden + courses + profession	-0.622951	0.490951723402948	0.89305359434944	-2.07613643039761	0.831493683510137	0.536359400295448	0.125413822398109	2.29674679222499
Frequency_lagomorphs	Level_of_training	Hunter_without_additional_training - game_warden + profession + courses	-0.337237	0.144314363414789	0.238119927782156	-0.764397793076709	0.0902947743020009	0.7137399961887	0.465614242683543	1.09449686570806
Frequency_lagomorphs	Level_of_training	Game_warden + courses - courses + profession_(not_game_warden)	0.321138	0.212857637222902	0.772452842420528	-0.308906741717011	0.951728971453896	1.37869611922232	0.734249241657003	2.59018414451881
Frequency_lagomorphs	Level_of_training	Courses - courses + profession_(not_game_warden)	-0.168445	0.114868876712578	0.797126997822739	-0.508449629119256	0.1718539305978	0.844977632870347	0.601427291735338	1.18750436249249
Frequency_lagomorphs	Level_of_training	Game_warden + profession - courses + profession_(not_game_warden)	-0.245528	0.14694821576094	0.668248854283798	-0.680485748407883	0.189805640672014	0.782291023164128	0.506370963726989	1.20901459155664
Frequency_lagomorphs	Level_of_training	Profession - courses + profession_(not_game_warden)	-0.125098	0.11590477669486	0.952554041685459	-0.468169052428729	0.218269558536544	0.882410115260813	0.626147662926641	1.24392233231377
Frequency_lagomorphs	Level_of_training	Game_warden_without_additional_training - courses + profession_(not_game_warden)	-0.512195	0.492879299420653	0.961235698433062	-1.97108623405083	0.947959825272238	0.59917886348968	0.139305455672307	2.58043973742423
Frequency_lagomorphs	Level_of_training	Hunter_without_additional_training - courses + profession_(not_game_warden)	-0.226481	0.150741648434947	0.776276208179588	-0.672666446757573	0.220091304191013	0.79733462209836	0.510345951600917	1.2461905078093
Frequency_lagomorphs	Level_of_training	Courses - game_warden + courses	-0.489583	0.216645187212647	0.278346520693157	-1.13083919146167	0.152228043757426	0.612881708368754	0.322762283386658	1.16442574617944
Frequency_lagomorphs	Level_of_training	Game_warden + profession - game_warden + courses	-0.566667	0.235231920496596	0.204428122130785	-1.26293806312821	0.130207908633436	0.567413668797003	0.282821856146481	1.13906518019272
Frequency_lagomorphs	Level_of_training	Profession - game_warden + courses	-0.446237	0.217196214437265	0.401468689717273	-1.0891234225091	0.197207236129273	0.640032348650225	0.336511342727315	1.21799642741827
Frequency_lagomorphs	Level_of_training	Game_warden_without_additional_training - game_warden + courses	-0.833333	0.525994564708217	0.725527337233683	-2.39024350661006	0.724925588828999	0.434598208507077	0.0916073741601947	2.06457746662362
Frequency_lagomorphs	Level_of_training	Hunter_without_additional_training - game_warden + courses	-0.547619	0.23762012304954	0.254917671276619	-1.2509593704536	0.156330577854093	0.578325137049135	0.286230064429428	1.1692126550206
Frequency_lagomorphs	Level_of_training	Game_warden + profession + courses	-0.0770833	0.152382878085465	0.999531221461044	-0.528126878348014	0.374350950009826	0.925812699333501	0.58970853162175	1.45404735885767
Frequency_lagomorphs	Level_of_training	Profession - courses	0.0433468	0.122721964940965	0.999957869869386	-0.319902370418977	0.40691060098068	1.04429996834746	0.726219934160711	1.50216980715135
Frequency_lagomorphs	Level_of_training	Game_warden_without_additional_training - courses	-0.34375	0.494526811422475	0.996362012171983	-1.80751764195055	1.1212857016047	0.709106182437397	0.164060889610705	3.06879722549216
Frequency_lagomorphs	Level_of_training	Hunter_without_additional_training - courses	-0.0580357	0.156044250106088	0.99994013297125	-0.519916685634298	0.404245383837093	0.943616246254772	0.594570082135971	1.49817152893535
Frequency_lagomorphs	Level_of_training	Profession - game_warden + profession	0.12043	0.153165270074797	0.992225175042794	-0.332929267592159	0.574182227174454	1.12798190076595	0.71682089483047	1.77567783192988
Frequency_lagomorphs	Level_of_training	Game_warden_without_additional_training - game_warden + profession	-0.266667	0.502947001674922	0.99936044962157	-1.75535753167796	1.22331384894853	0.765928338364647	0.172845433525203	3.39843098105365
Frequency_lagomorphs	Level_of_training	Hunter_without_additional_training - game_warden + profession	0.0190476	0.180966094253276	0.999999990385241	-0.516600412443682	0.555159681603751	1.01923018223242	0.596545112018566	1.74221916291354
Frequency_lagomorphs	Level_of_training	Game_warden_without_additional_training - profession	-0.387097	0.494768456592733	0.992466905655123	-1.8515796703485	1.07865480123917	0.679025379613403	0.156988979502603	2.94072103487484
Frequency_lagomorphs	Level_of_training	Hunter_without_additional_training - profession	-0.101382	0.156808374823053	0.997692532010414	-0.565525219977696	0.36316232915273	0.903587355027874	0.568061711033	1.43786924839459
Frequency_lagomorphs	Level_of_training	Hunter_without_additional_training - game_warden_without_additional_training	0.285714	0.504068401064137	0.999011096839396	-1.20629584956046	1.77901694707166	1.33071219744735	0.299303895284061	5.92402992022158
Frequency_protected_rodents	Hunting_system	(Intercept)	0.31068
Frequency_protected_rodents	Hunting_system	Hunting_ground	0.0010087	0.0687946657013392	0.988317257427673	-0.133826367065272	0.135843767140924	1.00100920894681	0.874741935427442	1.14550291441861
Frequency_protected_rodents	Hunting_system	Hunting_prohibition	0.68932	0.167602452973449	5.87413056215848e-05	0.360825616800986	1.01781515989804	1.99236104125534	1.43451328405037	2.76714239097466
Frequency_protected_rodents	Hunting_system	hunting_ground - hunting license	0.0010087	0.0687946657013392	0.99987441564295	-0.157497843658337	0.159417788768922	1.00100920894681	0.854278655723151	1.17282783863677
Frequency_protected_rodents	Hunting_system	Hunting_prohibition - hunting_license	0.68932	0.167602452973449	9.61529580605358e-05	0.303155483483888	1.07524786650431	1.99236104125534	1.35412499214647	2.93071923764523
Frequency_protected_rodents	Hunting_system	Hunting_prohibition - hunting_ground	0.688312	0.169629582725977	0.00011140214910399	0.297476169417762	1.07890690884977	1.99035235984648	1.34645628813314	2.94146250648978
Frequency_protected_rodents	Distance_FIWI_km	(Intercept)	0.477816
Frequency_protected_rodents	Distance_FIWI_km	Distance_FIWI_km	-0.00105987	0.000407619201472896	0.0100671187362896	-0.00185878581683495	-0.000260947908247239	0.998940694597967	0.998142940655642	0.999739086135697
Frequency_protected_rodents	Years	(Intercept)	0.298372
Frequency_protected_rodents	Years	Years	0.00298564	0.00342423884228128	0.384378933591591	-0.0037257401820334	0.0096970294286355	1.00299010609923	0.996281191776354	1.0097441979601
Frequency_protected_rodents	Function_all	(Intercept)	0.375
Frequency_protected_rodents	Function_all	Function_all_hunting_inspector	0.291667	0.19589947686014	0.138245837575276	-0.0922892525694485	0.675622585902781	1.33865672435309	0.911841358939872	1.96525613593485
Frequency_protected_rodents	Function_all	Function_all_voluntary_game_keeper	-0.144231	0.0792452402134365	0.0703843277252441	-0.29954858599533	0.0110870475337918	0.865687950864063	0.741152711892777	1.01114873661777
Frequency_protected_rodents	Function_all	Function_all_hunter	-0.275	0.15447741183307	0.076703239963488	-0.577770163617779	0.02777016361778	0.759572123224968	0.561148241303715	1.02815934883813
Frequency_protected_rodents	Function_all	Function_all_no_function	0.125	0.125297726400814	0.3197790903148	-0.120579031090349	0.370579031090349	1.13314845306683	0.886407030862952	1.4485731407587
Frequency_protected_rodents	Function_all	Hunting_inspector - game_warden	0.291667	0.19589947686014	0.541718325874541	-0.23342553548337	0.816586358917882	1.33865672435309	0.79181655578209	2.26276237997524
Frequency_protected_rodents	Function_all	Voluntary_game_keeper - game_warden	-0.144231	0.0792452402134365	0.335123379718583	-0.356641023512814	0.0681097013612406	0.865687950864063	0.700023744700856	1.07048273545097
Frequency_protected_rodents	Function_all	Hunter - game_warden	-0.275	0.15447741183307	0.357780395798024	-0.689063813043136	0.138927779588054	0.759572123224968	0.502045857910573	1.14904111278445
Frequency_protected_rodents	Function_all	No_function - game_warden	0.125	0.125297726400814	0.841711910167118	-0.210850100953399	0.460739763251376	1.13314845306683	0.809895460340019	1.58524625826492
Frequency_protected_rodents	Function_all	Voluntary_game_keeper - hunting_inspector	-0.435897	0.201171256395072	0.173644946246187	-0.975120203221075	0.103148179176269	0.646684049103332	0.377147016552176	1.10865567659012
Frequency_protected_rodents	Function_all	Hunter - hunting_inspector	-0.566667	0.240942601193169	0.11499309349222	-1.21249320525719	0.0789476968613211	0.567413668797003	0.297454738443318	1.0821477208678
Frequency_protected_rodents	Function_all	No_function - hunting_inspector	-0.166667	0.223359769305709	0.938941672177756	-0.765363891469329	0.43183386658877	0.846481724890614	0.465164630731768	1.54007923528969
Frequency_protected_rodents	Function_all	Hunter - voluntary_game_keeper	-0.130769	0.161110335274119	0.918639958415288	-0.562612041654406	0.300931705680732	0.877420232621723	0.569718988896791	1.35111706476687
Frequency_protected_rodents	Function_all	No_function - voluntary_game_keeper	0.269231	0.133389615812882	0.234366023307629	-0.088308966115942	0.62665304112379	1.30895717323523	0.915477981346906	1.87133679876931
Frequency_protected_rodents	Function_all	No_function - hunter	0.4	0.188085757772531	0.188806120245982	-0.1041481801013	0.903982550996193	1.49182469764127	0.901091763659106	2.46941813742608
Frequency_protected_rodents	Level_of_training	(Intercept)	0.535714
Frequency_protected_rodents	Level_of_training	Courses + profession_(not_game_warden)	-0.202381	0.0943106385899549	0.0332206330169319	-0.387226407376237	-0.0175354973856684	0.816783712966779	0.678937361097502	0.982617354698781
Frequency_protected_rodents	Level_of_training	Game_warden + courses	0.130952	0.194245696562824	0.501075425273085	-0.249762188462647	0.51166695036741	1.13991349842439	0.778986012906942	1.6680694676932
Frequency_protected_rodents	Level_of_training	Courses	-0.27765	0.101230169909753	0.00670854230013167	-0.476057256757239	-0.0792422824132685	0.757562096345166	0.621227911733413	0.923816072940972
Frequency_protected_rodents	Level_of_training	Game_warden + profession	-0.535714	0.135118927245312	0.000105874406625492	-0.800542516744786	-0.270886054683787	0.585251104307412	0.449085261742558	0.762703397933815
Frequency_protected_rodents	Level_of_training	Profession	-0.285714	0.104662670995701	0.00696563476508742	-0.490849351391625	-0.0805792200369464	0.751477293075285	0.612106280015084	0.922581813723335
Frequency_protected_rodents	Level_of_training	Game_warden_without_additional_training	-0.535714	0.456214006031307	0.241841752203611	-1.42987730677839	0.358448735349814	0.585251104307414	0.239338285627693	1.43110766501377
Frequency_protected_rodents	Level_of_training	Hunter_without_additional_training	-0.381868	0.139214366549453	0.00670334545538439	-0.654723276435617	-0.109012987300646	0.68258505848735	0.519585824336312	0.896718771466331
Frequency_protected_rodents	Level_of_training	Courses + profession_(not_game_warden) - game_warden + courses + profession	-0.202381	0.0943106385899549	0.344685881729091	-0.48166744271461	0.0771091585646221	0.816783712966779	0.617752465691534	1.0801599786703
Frequency_protected_rodents	Level_of_training	Game_warden + courses - game_warden + courses + profession	0.130952	0.194245696562824	0.997011240639668	-0.444276455015077	0.706600601500289	1.13991349842439	0.641288109005234	2.02708865081819
Frequency_protected_rodents	Level_of_training	Courses - game_warden + courses + profession	-0.27765	0.101230169909753	0.0917699629163434	-0.577427390569212	0.0223464115680536	0.757562096345166	0.561340620766449	1.02259796288496
Frequency_protected_rodents	Level_of_training	Game_warden + profession - game_warden + courses + profession	-0.535714	0.135118927245312	0.00155642549914303	-0.935848263515719	-0.135288580499499	0.585251104307412	0.392252990467847	0.873463810691284
Frequency_protected_rodents	Level_of_training	Profession - game_warden + courses + profession	-0.285714	0.104662670995701	0.0954240896044858	-0.595656732169623	0.0244541318237587	0.751477293075285	0.55120045590491	1.02475558635936
Frequency_protected_rodents	Level_of_training	Game_warden_without_additional_training - game_warden + courses + profession	-0.535714	0.456214006031307	0.926992703324159	-1.88672208812686	0.816278501811986	0.585251104307414	0.151567821410881	2.26206587971439
Frequency_protected_rodents	Level_of_training	Hunter_without_additional_training - game_warden + profession + courses	-0.381868	0.139214366549453	0.0922499655220246	-0.794130124989247	0.0306944308910284	0.68258505848735	0.451974225055544	1.03117036193146
Frequency_protected_rodents	Level_of_training	Game_warden + courses - courses + profession_(not_game_warden)	0.333333	0.198300371619551	0.662262093341773	-0.25390280088772	0.920997606347815	1.39561242508609	0.775767202265395	2.51179492301915
Frequency_protected_rodents	Level_of_training	Courses - courses + profession_(not_game_warden)	-0.0752688	0.108808060598619	0.996487464291733	-0.397487199127514	0.247184485871097	0.927494126435866	0.672006544862622	1.28041530952386
Frequency_protected_rodents	Level_of_training	Game_warden + profession - courses + profession_(not_game_warden)	-0.333333	0.140885667302247	0.224959125824632	-0.750544627281147	0.0841821386607308	0.71653131057379	0.472109359073392	1.08782701112078
Frequency_protected_rodents	Level_of_training	Profession - courses + profession_(not_game_warden)	-0.0833333	0.112008577578817	0.994484412877916	-0.415029555381657	0.248604719917151	0.920044414629323	0.660320764384371	1.28223509089138
Frequency_protected_rodents	Level_of_training	Game_warden_without_additional_training - courses + profession_(not_game_warden)	-0.333333	0.457955091739801	0.995183862199397	-1.68949709401493	1.02381917153881	0.716531310573792	0.184612343303704	2.78380632125879
Frequency_protected_rodents	Level_of_training	Hunter_without_additional_training - courses + profession_(not_game_warden)	-0.179487	0.144818115596913	0.904936060014302	-0.608343815880515	0.249682125272694	0.835698664959928	0.544251503757733	1.28361732232344
Frequency_protected_rodents	Level_of_training	Courses - game_warden + courses	-0.408602	0.201683137949518	0.42130282105462	-1.0058558283788	0.189086969630897	0.664578581964582	0.365731497432679	1.20814601992742
Frequency_protected_rodents	Level_of_training	Game_warden + profession - game_warden + courses	-0.666667	0.22064828422884	0.0421135176777631	-1.32008271624243	-0.0127742282197727	0.513417119032591	0.267113206451293	0.987307015921847
Frequency_protected_rodents	Level_of_training	Profession - game_warden + courses	-0.416667	0.203427666587319	0.406816990616552	-1.01908649848391	0.186192373988212	0.659240630200442	0.360924494698982	1.20465398217926
Frequency_protected_rodents	Level_of_training	Game_warden_without_additional_training - game_warden + courses	-0.666667	0.48842579797994	0.851248972020561	-2.1130647501249	0.780785948510882	0.513417119032593	0.120866971154912	2.18318746431749
Frequency_protected_rodents	Level_of_training	Hunter_without_additional_training - game_warden + courses	-0.512821	0.223179704917299	0.258900242203179	-1.17373297648283	0.148573805156042	0.598804259648502	0.309210508583614	1.1601784217641
Frequency_protected_rodents	Level_of_training	Game_warden + profession + courses	-0.258065	0.145608454424569	0.598366841075606	-0.689261619734239	0.173446962217285	0.772545388861108	0.501946559701886	1.18939760208511
Frequency_protected_rodents	Level_of_training	Profession - courses	-0.00806452	0.117893902301782	0.999999999529635	-0.357189224623062	0.341314730229304	0.991967914842576	0.69964009607472	1.4067959324007
Frequency_protected_rodents	Level_of_training	Game_warden_without_additional_training - courses	-0.258065	0.459429991183773	0.999072811676392	-1.6185959652863	1.10345886158834	0.77254538886111	0.198176750878433	3.01457500965456
Frequency_protected_rodents	Level_of_training	Hunter_without_additional_training - courses	-0.104218	0.149416656881866	0.996300762659214	-0.546692873343703	0.338578745587387	0.90102852529246	0.578861015033751	1.40295222090086
Frequency_protected_rodents	Level_of_training	Profession - game_warden + profession	0.25	0.148015368796314	0.656598591499778	-0.188324811332234	0.688644382702104	1.28402541668774	0.828345607491405	1.9910146490754
Frequency_protected_rodents	Level_of_training	Game_warden_without_additional_training - game_warden + profession	2.55351e-15	0.468065694106167	1	-1.38610475877344	1.38711533217722	1	0.250047405080529	4.00328523258523
Frequency_protected_rodents	Level_of_training	Hunter_without_additional_training - game_warden + profession	0.153846	0.174169212416316	0.984548117011351	-0.361929253755753	0.669997600059822	1.16631144044593	0.69633162894673	1.95423263058891
Frequency_protected_rodents	Level_of_training	Game_warden_without_additional_training - profession	-0.25	0.460198483481985	0.99925391341915	-1.61280722122312	1.11380080899023	0.778800783071408	0.199327272192467	3.0459133562919
Frequency_protected_rodents	Level_of_training	Hunter_without_additional_training - profession	-0.0961538	0.151763186424608	0.997985396664151	-0.545577244532739	0.353597215289881	0.90832426312443	0.579507169426877	1.42418143243255
Frequency_protected_rodents	Level_of_training	Hunter_without_additional_training - game_warden_without_additional_training	0.153846	0.469264327807825	0.999974779782179	-1.23580817478215	1.54451364377851	1.16631144044593	0.290599812000403	4.68569215721712
Frequency_huntable_rodents	Hunting_system	(Intercept)	0.0808081
Frequency_huntable_rodents	Hunting_system	Hunting_ground	-0.0669192	0.0338118555960426	0.049366083619436	-0.133189211137905	-0.000649172700479006	0.935270775719647	0.875299460032708	0.99935103796653
Frequency_huntable_rodents	Hunting_system	Hunting_prohibition	-0.0808081	0.0853770434034921	0.345206389284532	-0.248144010985439	0.0865278493692769	0.922370695097319	0.780247570965223	1.0903817337385
Frequency_huntable_rodents	Hunting_system	hunting_ground - hunting license	-0.0669192	0.0338118555960426	0.107382861798266	-0.144871995947594	0.0109605201792996	0.935270775719647	0.865133026556695	1.01102080673662
Frequency_huntable_rodents	Hunting_system	Hunting_prohibition - hunting_license	-0.0808081	0.0853770434034921	0.593818890073267	-0.27764377100119	0.115843047705038	0.922370695097319	0.757566640658714	1.12281962918512
Frequency_huntable_rodents	Hunting_system	Hunting_prohibition - hunting_ground	-0.0138889	0.0864277233794856	0.984994042416962	-0.213146908434273	0.185182297695447	0.986207116743916	0.808037420984143	1.20343780407061
Frequency_huntable_rodents	Distance_FIWI_km	(Intercept)	0.00998719
Frequency_huntable_rodents	Distance_FIWI_km	Distance_FIWI_km	0.000306723	0.000194733560305325	0.117031531282193	-7.49479091118679e-05	0.000688393620447523	1.00030676989993	0.999925054899413	1.00068863061772
Frequency_huntable_rodents	Years	(Intercept)	0.0136172
Frequency_huntable_rodents	Years	Years	0.00262311	0.0016299430917045	0.109336847074989	-0.000571516727526814	0.00581774278565456	1.00262655640017	0.99942864655705	1.00583469871702
Frequency_huntable_rodents	Function_all	(Intercept)	0.0606061
Frequency_huntable_rodents	Function_all	Function_all_hunting_inspector	-0.0606061	0.100694257179227	0.548040660861631	-0.257963178127358	0.136751056915236	0.941193940124832	0.772623681033937	1.14654268911646
Frequency_huntable_rodents	Function_all	Function_all_voluntary_game_keeper	-0.0397727	0.0386376837687773	0.304739759682876	-0.115501195905578	0.0359557413601238	0.961007825204151	0.890919506780833	1.03660996652844
Frequency_huntable_rodents	Function_all	Function_all_hunter	-0.0606061	0.0698189052700884	0.386571376652237	-0.197448600375448	0.0762364791633256	0.941193940124832	0.82082232950303	1.07921775649554
Frequency_huntable_rodents	Function_all	Function_all_no_function	0.0727273	0.0608667104841909	0.233776746718541	-0.0465692876791677	0.192023833133713	1.07543719586205	0.954498423298228	1.21169939521448
Frequency_huntable_rodents	Function_all	Hunting_inspector - game_warden	-0.0606061	0.100694257179227	0.971534229251745	-0.330378570972794	0.209255848602369	0.941193940124832	0.718651621284926	1.23276035820107
Frequency_huntable_rodents	Function_all	Voluntary_game_keeper - game_warden	-0.0397727	0.0386376837687773	0.825693340899052	-0.143287915100236	0.0637767640421047	0.961007825204151	0.866504553232251	1.06585443516567
Frequency_huntable_rodents	Function_all	Hunter - game_warden	-0.0606061	0.0698189052700884	0.898191123314376	-0.24765964115181	0.126509506883478	0.941193940124832	0.780625590894696	1.13486024010885
Frequency_huntable_rodents	Function_all	No_function - game_warden	0.0727273	0.0608667104841909	0.732514204011746	-0.0903422581980012	0.235850842617305	1.07543719586205	0.913618438353811	1.26598546500492
Frequency_huntable_rodents	Function_all	Voluntary_game_keeper - hunting_inspector	0.0208333	0.103234045398161	0.99957717689117	-0.255743587362405	0.297501907757305	1.02105186214511	0.774340494027441	1.34649094412826
Frequency_huntable_rodents	Function_all	Hunter - hunting_inspector	-2.77556e-17	0.118486611291602	1	-0.317440452597897	0.317545647929813	1	0.728010030589641	1.37375195236681
Frequency_huntable_rodents	Function_all	No_function - hunting_inspector	0.133333	0.113442293556768	0.744300061750139	-0.170592761082334	0.437360144611386	1.14263081179572	0.843164873114729	1.54861370151731
Frequency_huntable_rodents	Function_all	Hunter - voluntary_game_keeper	-0.0208333	0.0734344213125351	0.998381650843568	-0.217573333605145	0.175971863826463	0.97938218133124	0.804468608173369	1.19240450847851
Frequency_huntable_rodents	Function_all	No_function - voluntary_game_keeper	0.1125	0.0649822371541611	0.38637449528071	-0.0615955416665113	0.286653234497217	1.11907225691278	0.940263107143617	1.33196225482366
Frequency_huntable_rodents	Function_all	No_function - hunter	0.133333	0.0872037847324139	0.514820579509093	-0.100296513886959	0.367040602221603	1.14263081179572	0.904569160949013	1.44345652546712
Frequency_huntable_rodents	Level_of_training	(Intercept)	0.0961538
Frequency_huntable_rodents	Level_of_training	Courses + profession_(not_game_warden)	-0.0961538	0.0466596985509294	0.0408503706977034	-0.187605174843164	-0.00470251746452872	0.908324263124428	0.828941929758012	0.995308522059426
Frequency_huntable_rodents	Level_of_training	Game_warden + courses	0.153846	0.113442683199512	0.176847559987039	-0.0684974195344774	0.376189727226785	1.16631144044593	0.933795869728461	1.45672348766184
Frequency_huntable_rodents	Level_of_training	Courses	-0.0628205	0.0501255061597386	0.211830450810141	-0.161064699600441	0.0354236739594159	0.939112017130164	0.851236994632024	1.0360585668619
Frequency_huntable_rodents	Level_of_training	Game_warden + profession	-0.0247253	0.0658294796455561	0.707685671997661	-0.153748683951578	0.104298134501028	0.975577891120486	0.857487494303015	1.10993131441141
Frequency_huntable_rodents	Level_of_training	Profession	-0.0576923	0.0525137581391191	0.273490309030614	-0.160617382337829	0.0452327669532134	0.943940345941181	0.851617852810165	1.04627136896598
Frequency_huntable_rodents	Level_of_training	Game_warden_without_additional_training	-0.0961538	0.220724431570511	0.663658931970506	-0.528765782540126	0.336458090232434	0.908324263124429	0.589331884702233	1.39998019519579
Frequency_huntable_rodents	Level_of_training	Hunter_without_additional_training	-0.0961538	0.0677949702398574	0.15793272341758	-0.229029546156932	0.0367218538492398	0.908324263124428	0.795305034950578	1.03740443065572
Frequency_huntable_rodents	Level_of_training	Courses + profession_(not_game_warden) - game_warden + courses + profession	-0.0961538	0.0466596985509294	0.396254153252412	-0.23430801666667	0.0419871104807644	0.908324263124428	0.791118100803004	1.04288103642895
Frequency_huntable_rodents	Level_of_training	Game_warden + courses - game_warden + courses + profession	0.153846	0.113442683199512	0.854564810681432	-0.182044996009237	0.489705177094504	1.16631144044593	0.833563832525981	1.63183504667866
Frequency_huntable_rodents	Level_of_training	Courses - game_warden + courses + profession	-0.0628205	0.0501255061597386	0.898889250044553	-0.211236553645881	0.0855813326209521	0.939112017130164	0.809582534528147	1.08935015744458
Frequency_huntable_rodents	Level_of_training	Game_warden + profession - game_warden + courses + profession	-0.0247253	0.0658294796455561	0.999935744019529	-0.219639031954027	0.170169839804235	0.975577891120486	0.802808533894397	1.18550618036063
Frequency_huntable_rodents	Level_of_training	Profession - game_warden + courses + profession	-0.0576923	0.0525137581391191	0.947693025940328	-0.213179696628225	0.0977802095143428	0.943940345941181	0.808010927330805	1.10272039102124
Frequency_huntable_rodents	Level_of_training	Game_warden_without_additional_training - game_warden + courses + profession	-0.0961538	0.220724431570511	0.999825495439359	-0.749694304034301	0.557324103269678	0.908324263124429	0.472510975364101	1.74599414366788
Frequency_huntable_rodents	Level_of_training	Hunter_without_additional_training - game_warden + profession + courses	-0.0961538	0.0677949702398574	0.823182635531245	-0.29688720211854	0.104560310490921	0.908324263124428	0.743127830879552	1.11022234990208
Frequency_huntable_rodents	Level_of_training	Game_warden + courses - courses + profession_(not_game_warden)	0.25	0.11492565703288	0.325577065024768	-0.0902820702042986	0.590249523623787	1.28402541668774	0.913673428869493	1.80443860928921
Frequency_huntable_rodents	Level_of_training	Courses - courses + profession_(not_game_warden)	0.0333333	0.0533969160224102	0.998146889426737	-0.124768987730034	0.191420532559931	1.03389511351357	0.882700793747073	1.21096859674183
Frequency_huntable_rodents	Level_of_training	Game_warden + profession - courses + profession_(not_game_warden)	0.0714286	0.0683533807747578	0.959979408128123	-0.130958175934924	0.273795961332054	1.0740414307163	0.877254463971574	1.31494647493792
Frequency_huntable_rodents	Level_of_training	Profession - courses + profession_(not_game_warden)	0.0384615	0.0556449374770808	0.996473433145151	-0.126296923747405	0.203204242201187	1.03921075794479	0.881353113258714	1.22532270529864
Frequency_huntable_rodents	Level_of_training	Game_warden_without_additional_training - courses + profession_(not_game_warden)	8.18789e-16	0.221490268330371	1	-0.655808015228497	0.655745289889033	1	0.519022515013397	1.92657784142933
Frequency_huntable_rodents	Level_of_training	Hunter_without_additional_training - courses + profession_(not_game_warden)	5.41234e-16	0.0702482901055782	1	-0.20799736283952	0.207977468747212	1	0.812209178635062	1.23118542908622
Frequency_huntable_rodents	Level_of_training	Courses - game_warden + courses	-0.216667	0.116375880419207	0.533194903742733	-0.561242686793885	0.127876396181393	0.805198324018071	0.570499670756627	1.13641252908759
Frequency_huntable_rodents	Level_of_training	Game_warden + profession - game_warden + courses	-0.178571	0.12395281185185	0.811127004160703	-0.545581898761946	0.188403938577049	0.836464307292984	0.57950447227396	1.20732110043311
Frequency_huntable_rodents	Level_of_training	Profession - game_warden + courses	-0.211538	0.117424332953053	0.575981750267445	-0.55921883284312	0.136108655568615	0.809338152063632	0.571655447936801	1.14580638507569
Frequency_huntable_rodents	Level_of_training	Game_warden_without_additional_training - game_warden + courses	-0.25	0.244438241418361	0.96436056156889	-0.973754407626668	0.473685183494221	0.778800783071406	0.377662474210598	1.60590134318963
Frequency_huntable_rodents	Level_of_training	Hunter_without_additional_training - game_warden + courses	-0.25	0.125007748421443	0.436875440151795	-0.620134019875618	0.120098618078898	0.778800783071406	0.537872347178941	1.12760804863577
Frequency_huntable_rodents	Level_of_training	Game_warden + profession + courses	0.0380952	0.0707645643118462	0.999289494115843	-0.171430755167093	0.247601191058048	1.03883016437353	0.842458601905461	1.28094897640795
Frequency_huntable_rodents	Level_of_training	Profession - courses	0.00512821	0.0585815497041058	0.999999997330403	-0.168325238808913	0.178565058956786	1.00514137687831	0.845078937516393	1.19550065876915
Frequency_huntable_rodents	Level_of_training	Game_warden_without_additional_training - courses	-0.0333333	0.222246210010353	0.999999885812662	-0.691379607680458	0.624650001594048	0.967216100482006	0.500884567978622	1.86759218874087
Frequency_huntable_rodents	Level_of_training	Hunter_without_additional_training - courses	-0.0333333	0.0725965643929785	0.99975206326968	-0.248283674790114	0.18159644900733	0.967216100482006	0.780138606230266	1.1991301860486
Frequency_huntable_rodents	Level_of_training	Profession - game_warden + profession	-0.032967	0.0724758717668806	0.999767745642203	-0.247560017000525	0.181605426130109	0.967570456990401	0.780703363930632	1.19914095083582
Frequency_huntable_rodents	Level_of_training	Game_warden_without_additional_training - game_warden + profession	-0.0714286	0.226305837058174	0.99998038530889	-0.741494949308318	0.598573717357965	0.931062779704023	0.476401187282069	1.81952179644486
Frequency_huntable_rodents	Level_of_training	Hunter_without_additional_training - game_warden + profession	-0.0714286	0.0842093533064978	0.987713731303201	-0.320763087440972	0.17788209676283	0.931062779704023	0.725595133228638	1.19468445576598
Frequency_huntable_rodents	Level_of_training	Game_warden_without_additional_training - profession	-0.0384615	0.222797006914568	0.999999696408958	-0.698138661095001	0.621152488768249	0.962268714363257	0.497510478101364	1.86107167055229
Frequency_huntable_rodents	Level_of_training	Hunter_without_additional_training - profession	-0.0384615	0.0742656689715226	0.999450730635402	-0.258353912672693	0.181409803948391	0.962268714363257	0.772321849243107	1.19890639520972
Frequency_huntable_rodents	Level_of_training	Hunter_without_additional_training - game_warden_without_additional_training	-2.77556e-16	0.226885366399023	1	-0.67178229971078	0.671718046496702	1	0.510797371998467	1.95759767701608
Frequency_small_rodents	Hunting_system	(Intercept)	0.0606061
Frequency_small_rodents	Hunting_system	Hunting_ground	-0.0332088	0.0337206287852592	0.32605603461412	-0.0993000182872406	0.0328824176230646	0.967336558306183	0.905471009406921	1.03342901905667
Frequency_small_rodents	Hunting_system	Hunting_prohibition	0.0643939	0.0803414686155149	0.423915102742158	-0.0930724455575254	0.221860324345404	1.06651245728832	0.911127490766076	1.24839699501857
Frequency_small_rodents	Hunting_system	hunting_ground - hunting license	-0.0332088	0.0337206287852592	0.57011682614377	-0.110776980977899	0.0444579380913652	0.967336558306183	0.895138359551313	1.04546100170049
Frequency_small_rodents	Hunting_system	Hunting_prohibition - hunting_license	0.0643939	0.0803414686155149	0.688639511370255	-0.120417013883487	0.249439712628304	1.06651245728832	0.886550655688768	1.28330619496607
Frequency_small_rodents	Hunting_system	Hunting_prohibition - hunting_ground	0.0976027	0.0814041515349929	0.435946995330013	-0.0896527225548411	0.28509612794586	1.10252470883123	0.914248628075473	1.3298898615578
Frequency_small_rodents	Distance_FIWI_km	(Intercept)	-0.00018916
Frequency_small_rodents	Distance_FIWI_km	Distance_FIWI_km	0.000378491	0.000192852229528516	0.0512517162643803	5.07513944535486e-07	0.000756474362372822	1.00037856257489	1.00000050751407	1.00075676056127
Frequency_small_rodents	Years	(Intercept)	0.0137745
Frequency_small_rodents	Years	Years	0.00258754	0.00161456842884295	0.110792154009716	-0.000576960186038231	0.00575203175617696	1.00259088634506	0.999423206223484	1.005768606455
Frequency_small_rodents	Function_all	(Intercept)	0.0707071
Frequency_small_rodents	Function_all	Function_all_hunting_inspector	0.0959596	0.0914071653122521	0.295255884789054	-0.0831951559813165	0.275114347900509	1.10071458977876	0.920171552713874	1.31668122599369
Frequency_small_rodents	Function_all	Function_all_voluntary_game_keeper	-0.0707071	0.0379746722531933	0.0642863478326707	-0.145136060648042	0.00372191923390051	0.931734784568187	0.864904605623469	1.00372885417639
Frequency_small_rodents	Function_all	Function_all_hunter	-0.0707071	0.0690973221330254	0.307579984650939	-0.206135333515963	0.0647211921018211	0.931734784568187	0.813722944843706	1.06686153349291
Frequency_small_rodents	Function_all	Function_all_no_function	-0.0040404	0.0602376488894268	0.946599045232053	-0.122104026377049	0.114023218296241	0.995967747409921	0.885056294513845	1.1207781471411
Frequency_small_rodents	Function_all	Hunting_inspector - game_warden	0.0959596	0.0914071653122521	0.816059457870581	-0.149343413715028	0.341041415777451	1.10071458977876	0.861273291046349	1.40641148728116
Frequency_small_rodents	Function_all	Voluntary_game_keeper - game_warden	-0.0707071	0.0379746722531933	0.313229846834703	-0.172617039835794	0.0311110061472581	0.931734784568187	0.841459798731583	1.03160001147367
Frequency_small_rodents	Function_all	Hunter - game_warden	-0.0707071	0.0690973221330254	0.829673605039423	-0.256138716265564	0.114557371036125	0.931734784568187	0.774034590157075	1.1213769737774
Frequency_small_rodents	Function_all	No_function - game_warden	-0.0040404	0.0602376488894268	0.999994781516498	-0.165695964825189	0.15746939183761	0.995967747409921	0.847303805192623	1.17054492920409
Frequency_small_rodents	Function_all	Voluntary_game_keeper - hunting_inspector	-0.166667	0.0940343427582063	0.363546039166178	-0.419020048511135	0.0854591679966258	0.846481724890614	0.657691009410113	1.08921708552034
Frequency_small_rodents	Function_all	Hunter - hunting_inspector	-0.166667	0.110339575000022	0.528766279617275	-0.462777258667448	0.129176922252826	0.846481724890614	0.629532839876234	1.13789142467226
Frequency_small_rodents	Function_all	No_function - hunting_inspector	-0.1	0.105018837495738	0.863661238040325	-0.381831701292041	0.181577573494242	0.904837418035959	0.682609925907226	1.19910755206469
Frequency_small_rodents	Function_all	Hunter - voluntary_game_keeper	-9.71445e-17	0.0725370779222703	1	-0.194662677335544	0.19448714989389	1	0.823112265654316	1.21468787391668
Frequency_small_rodents	Function_all	No_function - voluntary_game_keeper	0.0666667	0.0641542055618515	0.821601286981545	-0.105499483042138	0.238677574064971	1.06893910574725	0.899874938044087	1.26956912857214
Frequency_small_rodents	Function_all	No_function - hunter	0.0666667	0.0863025276830866	0.931558034724185	-0.164937384403836	0.298061880238798	1.06893910574725	0.84794679711989	1.34724515315199
Frequency_small_rodents	Level_of_training	(Intercept)	0.115385
Frequency_small_rodents	Level_of_training	Courses + profession_(not_game_warden)	-0.115385	0.0459100387590425	0.0128809741409365	-0.205366637881177	-0.0254025928880538	0.891023376695557	0.814348690592533	0.974917338223115
Frequency_small_rodents	Level_of_training	Game_warden + courses	0.0846154	0.10072345829695	0.402031854734987	-0.112798966044959	0.282029735275729	1.08829840988114	0.893330231775062	1.32581814296871
Frequency_small_rodents	Level_of_training	Courses	-0.115385	0.0493201628402802	0.0204579133817979	-0.212050358263215	-0.018718872506015	0.891023376695556	0.80892396053506	0.981455237514308
Frequency_small_rodents	Level_of_training	Game_warden + profession	-0.115385	0.064771827848744	0.076611588571216	-0.242335065180983	0.0115658344117513	0.891023376695556	0.784793176625304	1.01163297727932
Frequency_small_rodents	Level_of_training	Profession	-0.0413105	0.051028155061764	0.419309520057512	-0.141323887429124	0.0587028048080415	0.959531109628095	0.868208064475959	1.0604600302807
Frequency_small_rodents	Level_of_training	Game_warden_without_additional_training	-0.115385	0.217178154235375	0.595903158257725	-0.541045975914835	0.310276745145604	0.891023376695556	0.58213903040889	1.36380248762964
Frequency_small_rodents	Level_of_training	Hunter_without_additional_training	-0.115385	0.0667057398149007	0.0854678903464439	-0.24612546298392	0.0153562322146893	0.891023376695556	0.781824128783791	1.01547474500817
Frequency_small_rodents	Level_of_training	Courses + profession_(not_game_warden) - game_warden + courses + profession	-0.115385	0.0459100387590425	0.162028537897714	-0.251387094751469	0.0205438558285652	0.891023376695557	0.77772126146523	1.02075633337634
Frequency_small_rodents	Level_of_training	Game_warden + courses - game_warden + courses + profession	0.0846154	0.10072345829695	0.98848296882284	-0.213764674061673	0.382833074508148	1.08829840988114	0.807538397395487	1.46643322454955
Frequency_small_rodents	Level_of_training	Courses - game_warden + courses + profession	-0.115385	0.0493201628402802	0.237201570170879	-0.261489140895039	0.0306404047651218	0.891023376695556	0.769904235849854	1.03111465329653
Frequency_small_rodents	Level_of_training	Game_warden + profession - game_warden + courses + profession	-0.115385	0.064771827848744	0.591642328077425	-0.307262675579394	0.0763890309713017	0.891023376695556	0.735457388836586	1.07938240567394
Frequency_small_rodents	Level_of_training	Profession - game_warden + courses + profession	-0.0413105	0.051028155061764	0.990764304977771	-0.192474770169949	0.109771428861147	0.959531109628095	0.824915130409605	1.11602295066665
Frequency_small_rodents	Level_of_training	Game_warden_without_additional_training - game_warden + courses + profession	-0.115385	0.217178154235375	0.999354004354027	-0.758746464747253	0.527627137253044	0.891023376695556	0.468253030950238	1.69490575455318
Frequency_small_rodents	Level_of_training	Hunter_without_additional_training - game_warden + profession + courses	-0.115385	0.0667057398149007	0.627917305173721	-0.312991636594979	0.0821148744714615	0.891023376695556	0.731256028333646	1.08558050815419
Frequency_small_rodents	Level_of_training	Game_warden + courses - courses + profession_(not_game_warden)	0.2	0.102338088805942	0.469588884757806	-0.103163190175526	0.502998218565661	1.22140275816017	0.901979767234	1.6536719152722
Frequency_small_rodents	Level_of_training	Courses - courses + profession_(not_game_warden)	-2.22045e-16	0.0525390124740393	1	-0.155639946144633	0.155555251916222	1	0.855867293219487	1.16830648545605
Frequency_small_rodents	Level_of_training	Game_warden + profession - courses + profession_(not_game_warden)	-9.71445e-17	0.0672551786260569	1	-0.199234661756908	0.199126244693241	1	0.819357598878042	1.22033601712173
Frequency_small_rodents	Level_of_training	Profession - courses + profession_(not_game_warden)	0.0740741	0.0541455628668032	0.849434075108549	-0.0863250672825355	0.234385931402055	1.07688657191757	0.917295999832198	1.26413226641599
Frequency_small_rodents	Level_of_training	Game_warden_without_additional_training - courses + profession_(not_game_warden)	-9.29812e-16	0.217931686650289	1	-0.64559409049076	0.645242779052305	0.999999999999999	0.524350937649257	1.90644981917217
Frequency_small_rodents	Level_of_training	Hunter_without_additional_training - courses + profession_(not_game_warden)	-5.13478e-16	0.0691196433252425	1	-0.204757894335998	0.204646471707671	0.999999999999999	0.814844571018147	1.22709117682356
Frequency_small_rodents	Level_of_training	Courses - game_warden + courses	-0.2	0.103912613402743	0.489975636192202	-0.507827513159718	0.107660003376038	0.818730753077982	0.601801565660849	1.11366903729749
Frequency_small_rodents	Level_of_training	Game_warden + profession - game_warden + courses	-0.2	0.112074718132429	0.589117715637872	-0.532006679853856	0.131826012549133	0.818730753077982	0.587425012238185	1.14090979801021
Frequency_small_rodents	Level_of_training	Profession - game_warden + courses	-0.125926	0.104734069770078	0.917760977152183	-0.436186896030335	0.184166210186184	0.881680154005638	0.646496886941834	1.20221562697431
Frequency_small_rodents	Level_of_training	Game_warden_without_additional_training - game_warden + courses	-0.2	0.235651656982675	0.987779228689555	-0.898087182734924	0.497707306252247	0.818730753077982	0.407348097472423	1.64494558764736
Frequency_small_rodents	Level_of_training	Hunter_without_additional_training - game_warden + courses	-0.2	0.113203394321236	0.601835204860343	-0.535350235299013	0.135167748539479	0.818730753077982	0.585464204002137	1.14472879482956
Frequency_small_rodents	Level_of_training	Game_warden + profession + courses	1.249e-16	0.0696276227926661	1	-0.206262717004513	0.206150475500328	1	0.813619296577957	1.22893811516041
Frequency_small_rodents	Level_of_training	Profession - courses	0.0740741	0.0570656532591883	0.881454652897536	-0.0949754527771778	0.243031609636492	1.07688657191757	0.909395257322263	1.27510892921118
Frequency_small_rodents	Level_of_training	Game_warden_without_additional_training - courses	-7.07767e-16	0.218675482964997	1	-0.647797489696654	0.647444979239565	0.999999999999999	0.523196855128805	1.91065282955747
Frequency_small_rodents	Level_of_training	Hunter_without_additional_training - courses	-2.91434e-16	0.0714301889759764	1	-0.211602583333961	0.211487436047103	1	0.809286257511958	1.23551444258592
Frequency_small_rodents	Level_of_training	Profession - game_warden + profession	0.0740741	0.0708477240437085	0.960118197288676	-0.135803033153268	0.283836972962888	1.07688657191757	0.87301457048222	1.32821637792056
Frequency_small_rodents	Level_of_training	Game_warden_without_additional_training - game_warden + profession	-8.32667e-16	0.22266988586302	1	-0.659630385342255	0.659271435805795	0.999999999999999	0.517042405629974	1.93338322735876
Frequency_small_rodents	Level_of_training	Hunter_without_additional_training - game_warden + profession	-4.16334e-16	0.082856400582087	1	-0.245451239318711	0.245317672687254	1	0.78235143085324	1.27802724307375
Frequency_small_rodents	Level_of_training	Game_warden_without_additional_training - profession	-0.0740741	0.219067023982138	0.99996885104435	-0.723031452774185	0.57453016299484	0.92860290589318	0.485278923780054	1.77629576134673
Frequency_small_rodents	Level_of_training	Hunter_without_additional_training - profession	-0.0740741	0.0726200113161612	0.965105897234517	-0.289201350321507	0.140936136862535	0.92860290589318	0.748861406736488	1.15135111674216
Frequency_small_rodents	Level_of_training	Hunter_without_additional_training - game_warden_without_additional_training	4.16334e-16	0.22324010417404	1	-0.661319582436731	0.660959713693809	1	0.516169756346481	1.93665007240575
Frequency_insectivores	Hunting_system	(Intercept)	0.0707071
Frequency_insectivores	Hunting_system	Hunting_ground	-0.0707071	0.0315012820973454	0.0260337261392554	-0.132448449084704	-0.0089656923294376	0.931734784568187	0.875948088868042	0.991074379642955
Frequency_insectivores	Hunting_system	Hunting_prohibition	0.0542929	0.07505373885788	0.470396792679075	-0.0928096957735901	0.201395554359448	1.05579382980199	0.911366920771125	1.22310848204233
Frequency_insectivores	Hunting_system	hunting_ground - hunting license	-0.0707071	0.0315012820973454	0.0580048532223547	-0.143232915895512	0.00190981678896764	0.931734784568187	0.866552211604142	1.00191164165058
Frequency_insectivores	Hunting_system	Hunting_prohibition - hunting_license	0.0542929	0.07505373885788	0.737789037669381	-0.118504350144754	0.227307122618699	1.05579382980199	0.888247951641232	1.25521531376188
Frequency_insectivores	Hunting_system	Hunting_prohibition - hunting_ground	0.125	0.0760464805602869	0.212761283136146	-0.0500828826330831	0.300302665658214	1.13314845306683	0.951150587368505	1.35026742531465
Frequency_insectivores	Distance_FIWI_km	(Intercept)	0.0351221
Frequency_insectivores	Distance_FIWI_km	Distance_FIWI_km	7.03027e-05	0.000184240793849407	0.703227484079925	-0.000290802581885005	0.000431408058970809	1.00007030520984	0.999709239697087	1.00043150112881
Frequency_insectivores	Years	(Intercept)	0.0236341
Frequency_insectivores	Years	Years	0.00148646	0.00153360728201124	0.333733073790747	-0.00151935831157734	0.00449227176676343	1.001487562052	0.998481795328924	1.00450237714595
Frequency_insectivores	Function_all	(Intercept)	0.040404
Frequency_insectivores	Function_all	Function_all_hunting_inspector	0.126263	0.087174606232012	0.149297986603613	-0.0445964623185777	0.297121714843831	1.13458009969024	0.956383340689422	1.34597911511629
Frequency_insectivores	Function_all	Function_all_voluntary_game_keeper	0.000412286	0.0362162757061028	0.990930044765383	-0.0705703099115624	0.0713948821647063	1.00041237112818	0.931862218072282	1.07400524766063
Frequency_insectivores	Function_all	Function_all_hunter	-0.040404	0.0658978082085386	0.540585238289871	-0.169561371152904	0.088753290344823	0.960401319812358	0.844034953492648	1.09281101603733
Frequency_insectivores	Function_all	Function_all_no_function	0.0262626	0.057448377316369	0.648128960468815	-0.0863341242477244	0.138859376772977	1.0266105279587	0.917287691951881	1.14896251782578
Frequency_insectivores	Function_all	Hunting_inspector - game_warden	0.126263	0.087174606232012	0.569884366391487	-0.107624696024333	0.360224260487969	1.13458009969024	0.897964542860756	1.43365088976002
Frequency_insectivores	Function_all	Voluntary_game_keeper - game_warden	0.000412286	0.0362162757061028	0.999999995660449	-0.0967550899503869	0.0976105347450303	1.00041237112818	0.907778302940011	1.10253330306578
Frequency_insectivores	Function_all	Hunter - game_warden	-0.040404	0.0658978082085386	0.969747708642851	-0.217206237427501	0.136454331164677	0.960401319812358	0.804763979736033	1.14620253084584
Frequency_insectivores	Function_all	No_function - game_warden	0.0262626	0.057448377316369	0.989843117908494	-0.12786995570162	0.180444180060067	1.0266105279587	0.879967806500163	1.19774926132262
Frequency_insectivores	Function_all	Voluntary_game_keeper - hunting_inspector	-0.12585	0.0896801336550572	0.59984497466778	-0.366459930813114	0.114835698314662	0.881746799015167	0.693183911241781	1.12168912701709
Frequency_insectivores	Function_all	Hunter - hunting_inspector	-0.166667	0.105230360985116	0.480485356068363	-0.448997134424618	0.115753504646471	0.846481724890613	0.638267927696009	1.12271909298253
Frequency_insectivores	Function_all	No_function - hunting_inspector	-0.1	0.100155997337415	0.841971707634801	-0.368716075021697	0.168801452938776	0.904837418035958	0.691621751266681	1.18388505868827
Frequency_insectivores	Function_all	Hunter - voluntary_game_keeper	-0.0408163	0.0691782879765894	0.973699494104931	-0.22641997000654	0.144846287933492	0.960005441285478	0.797383154328142	1.15586188669312
Frequency_insectivores	Function_all	No_function - voluntary_game_keeper	0.0258503	0.0611835799620003	0.992476029358709	-0.138303698565958	0.190056534742413	1.02618735792019	0.870834180490185	1.20931796420429
Frequency_insectivores	Function_all	No_function - hunter	0.0666667	0.0823063360722331	0.919593819555631	-0.154159206638124	0.287562701955995	1.06893910574725	0.85713554847899	1.33317418217145
Frequency_insectivores	Level_of_training	(Intercept)	0.0769231
Frequency_insectivores	Level_of_training	Courses + profession_(not_game_warden)	-0.0769231	0.0440328265538935	0.0824312268589889	-0.163225831106207	0.00937967726005344	0.925961078642316	0.849399345959499	1.00942380429067
Frequency_insectivores	Level_of_training	Game_warden + courses	0.123077	0.0966049842034682	0.204374215329141	-0.0662653666889353	0.312419212842781	1.13097141540269	0.93588247930176	1.36672752268241
Frequency_insectivores	Level_of_training	Courses	-0.0102564	0.0473035143218672	0.828604560134084	-0.102969594669445	0.082456774156624	0.989796007360673	0.902154403367353	1.08595173124506
Frequency_insectivores	Level_of_training	Game_warden + profession	-0.0769231	0.0621233773339092	0.217317890407653	-0.198682659095531	0.0448365052493771	0.925961078642316	0.819810011308187	1.0458568538243
Frequency_insectivores	Level_of_training	Profession	-0.039886	0.0489416685747686	0.416215929878015	-0.135809947635882	0.0560378678638023	0.96089893706538	0.87300853405902	1.05763773345995
Frequency_insectivores	Level_of_training	Game_warden_without_additional_training	-0.0769231	0.208297972627119	0.712363238988756	-0.485179601324939	0.331333447478784	0.925961078642315	0.615586626661551	1.39282414858541
Frequency_insectivores	Level_of_training	Hunter_without_additional_training	-0.0769231	0.0639782137156255	0.230887402955558	-0.202318071600909	0.0484719177547557	0.925961078642316	0.81683507457859	1.04966589443136
Frequency_insectivores	Level_of_training	Courses + profession_(not_game_warden) - game_warden + courses + profession	-0.0769231	0.0440328265538935	0.616371348189656	-0.207291781046239	0.0536316747437534	0.925961078642316	0.812782460868812	1.0550959121051
Frequency_insectivores	Level_of_training	Game_warden + courses - game_warden + courses + profession	0.123077	0.0966049842034682	0.891356287463317	-0.162943021316836	0.409505042948475	1.13097141540269	0.849639598380888	1.50607215956628
Frequency_insectivores	Level_of_training	Courses - game_warden + courses + profession	-0.0102564	0.0473035143218672	0.999998534305636	-0.150308692729473	0.129995739073614	0.989796007360673	0.860442323135265	1.13882353087105
Frequency_insectivores	Level_of_training	Game_warden + profession - game_warden + courses + profession	-0.0769231	0.0621233773339092	0.905136790895421	-0.260852768306012	0.107269098217134	0.925961078642316	0.770394337728886	1.11323378340254
Frequency_insectivores	Level_of_training	Profession - game_warden + courses + profession	-0.039886	0.0489416685747686	0.99039055329565	-0.184788432238903	0.105223140854806	0.96089893706538	0.831280137326505	1.11095848292496
Frequency_insectivores	Level_of_training	Game_warden_without_additional_training - game_warden + courses + profession	-0.0769231	0.208297972627119	0.999943309548055	-0.693634264646688	0.540668211606937	0.925961078642315	0.499756517259727	1.71715390107742
Frequency_insectivores	Level_of_training	Hunter_without_additional_training - game_warden + profession + courses	-0.0769231	0.0639782137156255	0.917768078948811	-0.266344412480817	0.112768579448511	0.925961078642316	0.766175201751991	1.11937285708809
Frequency_insectivores	Level_of_training	Game_warden + courses - courses + profession_(not_game_warden)	0.2	0.0981535942040877	0.413203137891177	-0.0906049391527452	0.491019657819092	1.22140275816017	0.913378479707816	1.63398147280205
Frequency_insectivores	Level_of_training	Courses - courses + profession_(not_game_warden)	0.0666667	0.0503907486492061	0.870581693989564	-0.0825260405776085	0.216072284953532	1.06893910574725	0.920787459707298	1.241192095271
Frequency_insectivores	Level_of_training	Game_warden + profession - courses + profession_(not_game_warden)	-1.38778e-17	0.0645051865635596	1	-0.190981552620098	0.191254100000161	1	0.826147828273466	1.21076706890933
Frequency_insectivores	Level_of_training	Profession - courses + profession_(not_game_warden)	0.037037	0.0519316089208766	0.995747991916497	-0.116717720217966	0.191011215779022	1.03773145462474	0.889836340523082	1.21047302840316
Frequency_insectivores	Level_of_training	Game_warden_without_additional_training - courses + profession_(not_game_warden)	-4.85723e-16	0.209020693910427	1	-0.618850960355099	0.619734114804206	1	0.538562912338177	1.85843384610255
Frequency_insectivores	Level_of_training	Hunter_without_additional_training - courses + profession_(not_game_warden)	1.38778e-17	0.0662934153025068	1	-0.196275990466077	0.196556093472031	1	0.821785398442176	1.21720359613915
Frequency_insectivores	Level_of_training	Courses - game_warden + courses	-0.133333	0.0996637381802155	0.863879868469064	-0.428409380262143	0.16216381292369	0.875173319042947	0.651544630682675	1.17605287820276
Frequency_insectivores	Level_of_training	Game_warden + profession - game_warden + courses	-0.2	0.107492103208686	0.535705385401397	-0.518253614303814	0.11870779004793	0.818730753077981	0.595559717282359	1.12604082987231
Frequency_insectivores	Level_of_training	Profession - game_warden + courses	-0.162963	0.100451606078439	0.70134648942015	-0.460371663163212	0.134870165465747	0.849622655337619	0.631049064225663	1.1443881935973
Frequency_insectivores	Level_of_training	Game_warden_without_additional_training - game_warden + courses	-0.2	0.226016113676489	0.984362249491859	-0.869169575450562	0.470124538964599	0.818730753077981	0.419299601394681	1.60019346724598
Frequency_insectivores	Level_of_training	Hunter_without_additional_training - game_warden + courses	-0.2	0.10857462903965	0.548789720037156	-0.521458666098297	0.121917415731659	0.818730753077981	0.593653973177416	1.12966080571686
Frequency_insectivores	Level_of_training	Game_warden + profession + courses	-0.0666667	0.0667806240347711	0.969015063964312	-0.264385143932564	0.131333972160018	0.935506985031618	0.767677816259229	1.14034856239587
Frequency_insectivores	Level_of_training	Profession - courses	-0.0296296	0.054732299951534	0.999269888296253	-0.191676438267463	0.132648433977785	0.970805024388461	0.82557394941818	1.14184849262462
Frequency_insectivores	Level_of_training	Game_warden_without_additional_training - courses	-0.0666667	0.209734077192215	0.99997959296138	-0.687629752480623	0.555182587784165	0.935506985031617	0.502766338558943	1.74225907095707
Frequency_insectivores	Level_of_training	Hunter_without_additional_training - courses	-0.0666667	0.0685094852217154	0.973076177273569	-0.269503811303938	0.136459944317441	0.935506985031618	0.763758368601539	1.1462089646738
Frequency_insectivores	Level_of_training	Profession - game_warden + profession	0.037037	0.0679508366553117	0.99923800263768	-0.164146107724183	0.238507287742602	1.03773145462474	0.848618023173776	1.26935295672032
Frequency_insectivores	Level_of_training	Game_warden_without_additional_training - game_warden + profession	-4.71845e-16	0.213565153243319	1	-0.63230581484745	0.633208170550765	1	0.531365157674193	1.88364394709224
Frequency_insectivores	Level_of_training	Hunter_without_additional_training - game_warden + profession	2.77556e-17	0.079468491300116	1	-0.235283651771449	0.235619422121947	1	0.79034663460778	1.26569252391908
Frequency_insectivores	Level_of_training	Game_warden_without_additional_training - profession	-0.037037	0.210109608517444	0.999999652171442	-0.659111964539552	0.585925645797692	0.963640444301286	0.517310520661132	1.7966532807322
Frequency_insectivores	Level_of_training	Hunter_without_additional_training - profession	-0.037037	0.069650657003562	0.999351270799337	-0.243252867487248	0.169473081440187	0.963640444301286	0.784073222076367	1.18468045671217
Frequency_insectivores	Level_of_training	Hunter_without_additional_training - game_warden_without_additional_training	4.996e-16	0.214112055939672	1	-0.633925038535435	0.634829705012582	1	0.530505454837353	1.88670081840753
Frequency_bats	Hunting_system	(Intercept)	0.111111
Frequency_bats	Hunting_system	Hunting_ground	-0.111111	0.0389412895618666	0.00484271626610864	-0.187434636163915	-0.0347875860583069	0.894839316814369	0.829083308474814	0.965810546095601
Frequency_bats	Hunting_system	Hunting_prohibition	0.138889	0.0927800134779823	0.136182168645283	-0.0429565960130975	0.320734373790876	1.14899642664114	0.95795296814278	1.37813946230954
Frequency_bats	Hunting_system	hunting_ground - hunting license	-0.111111	0.0389412895618666	0.0107475813966533	-0.200753094689061	-0.0213998000700351	0.894839316814369	0.818114403410029	0.978827551007643
Frequency_bats	Hunting_system	Hunting_prohibition - hunting_license	0.138889	0.0927800134779823	0.275911289060222	-0.0746886412373779	0.352631595952941	1.14899642664114	0.928032392366866	1.42280687905654
Frequency_bats	Hunting_system	Hunting_prohibition - hunting_ground	0.25	0.0940072220079115	0.0188623907745538	0.0335974630975235	0.4665698986486	1.28402541668774	1.03416823205388	1.59451545266238
Frequency_bats	Distance_FIWI_km	(Intercept)	0.0492862
Frequency_bats	Distance_FIWI_km	Distance_FIWI_km	0.000172967	0.000231154343982606	0.455281621452713	-0.000280087092076461	0.000626021286075316	1.00017298205667	0.999719952128651	1.0006262172783
Frequency_bats	Years	(Intercept)	0.0537241
Frequency_bats	Years	Years	0.00132129	0.00192888455655251	0.494232028719385	-0.00245924939220684	0.00510183913015002	1.00132216816362	0.997543772084218	1.00511487567209
Frequency_bats	Function_all	(Intercept)	0.0808081
Frequency_bats	Function_all	Function_all_hunting_inspector	0.252525	0.107958883714447	0.0204600388222314	0.0409297286337879	0.464120776416717	1.28727200261311	1.04177889574694	1.59061506762765
Frequency_bats	Function_all	Function_all_voluntary_game_keeper	-0.0399918	0.0448510049717865	0.373800651696145	-0.127898108692597	0.0479146001376602	0.960797361588113	0.87994303312317	1.0490810601207
Frequency_bats	Function_all	Function_all_hunter	-0.0808081	0.0816092451795908	0.323451824038815	-0.240759262165578	0.0791431005494164	0.922370695097319	0.786030830973118	1.08235919718448
Frequency_bats	Function_all	Function_all_no_function	-0.0141414	0.0711452905192941	0.842674887901089	-0.15358362122887	0.125300792946041	0.985958105984794	0.85762904520558	1.13348934739506
Frequency_bats	Function_all	Hunting_inspector - game_warden	0.252525	0.107958883714447	0.118988896837833	-0.0368931171854164	0.542027926391234	1.28727200261311	0.96377914127143	1.71949032870125
Frequency_bats	Function_all	Voluntary_game_keeper - game_warden	-0.0399918	0.0448510049717865	0.889494926797899	-0.160229239996141	0.0802807552017212	0.960797361588113	0.851948465916101	1.08359124885239
Frequency_bats	Function_all	Hunter - game_warden	-0.0808081	0.0816092451795908	0.845967369012159	-0.299587803981847	0.138035370316954	0.922370695097319	0.741123645945672	1.14801615525135
Frequency_bats	Function_all	No_function - game_warden	-0.0141414	0.0711452905192941	0.999604679480711	-0.204869154983464	0.176641883440528	0.985958105984794	0.814753915926857	1.19320371059774
Frequency_bats	Function_all	Voluntary_game_keeper - hunting_inspector	-0.292517	0.111061782085883	0.057084684628862	-0.590253689533507	0.0053064031097807	0.746382551347136	0.554186675540527	1.00532050700271
Frequency_bats	Function_all	Hunter - hunting_inspector	-0.333333	0.130319513856888	0.0696453390133018	-0.682696534806492	0.0161316335171415	0.716531310573788	0.505252722239724	1.01626245080263
Frequency_bats	Function_all	No_function - hunting_inspector	-0.266667	0.124035314149591	0.180885912619708	-0.599183057839037	0.0659465826060103	0.765928338364648	0.549260166644792	1.06816965680259
Frequency_bats	Function_all	Hunter - voluntary_game_keeper	-0.0408163	0.085671860993008	0.988124124396923	-0.270487192749077	0.188921440100549	0.960005441285477	0.763007671964355	1.20794605263485
Frequency_bats	Function_all	No_function - voluntary_game_keeper	0.0258503	0.0757710448014112	0.996699569908448	-0.177278216803294	0.229038066026666	1.02618735792019	0.837546732530473	1.25738990193639
Frequency_bats	Function_all	No_function - hunter	0.0666667	0.10192991455947	0.96181333866995	-0.206589119995398	0.340002049514355	1.06893910574725	0.813353772142455	1.4049504700268
Frequency_bats	Level_of_training	(Intercept)	0.134615
Frequency_bats	Level_of_training	Courses + profession_(not_game_warden)	-0.1083	0.0553034952174071	0.0518148505366519	-0.216692453987001	9.32637036002372e-05	0.897358711843757	0.805177560378677	1.00009326805279
Frequency_bats	Level_of_training	Game_warden + courses	0.0653846	0.121332053833409	0.590659645994679	-0.17242184029914	0.303191071068372	1.0675695491048	0.841624067326464	1.35417318304153
Frequency_bats	Level_of_training	Courses	-0.0679487	0.0594113501858446	0.254337630611884	-0.18439282458587	0.0484953886884343	0.934308385599233	0.831609063169146	1.04969053135908
Frequency_bats	Level_of_training	Game_warden + profession	-0.134615	0.0780245142125955	0.0862702437780344	-0.287540622383305	0.0183098531525354	0.874052020901697	0.750106095054757	1.01847850627926
Frequency_bats	Level_of_training	Profession	-0.0605413	0.061468807382689	0.32605116917468	-0.18101795918401	0.0599353381013894	0.941254884466452	0.834420373052203	1.06176788839805
Frequency_bats	Level_of_training	Game_warden_without_additional_training	-0.134615	0.261614046485981	0.607523046119337	-0.647369493577693	0.378138724346924	0.874052020901696	0.523420829278867	1.45956540608994
Frequency_bats	Level_of_training	Hunter_without_additional_training	-0.134615	0.0803541156257542	0.0956969850234221	-0.292106557251429	0.0228757880206601	0.874052020901697	0.746688966610131	1.02313944547841
Frequency_bats	Level_of_training	Courses + profession_(not_game_warden) - game_warden + courses + profession	-0.1083	0.0553034952174071	0.467227823631872	-0.271970986739123	0.0555982783174732	0.897358711843757	0.761876365286921	1.05717290914196
Frequency_bats	Level_of_training	Game_warden + courses - game_warden + courses + profession	0.0653846	0.121332053833409	0.999293118760857	-0.293699128205553	0.424965244557409	1.0675695491048	0.745500757854656	1.52953725899518
Frequency_bats	Level_of_training	Courses - game_warden + courses + profession	-0.0679487	0.0594113501858446	0.936099394738668	-0.243777358134525	0.108123226808461	0.934308385599233	0.783662090831278	1.11418503439327
Frequency_bats	Level_of_training	Game_warden + profession - game_warden + courses + profession	-0.134615	0.0780245142125955	0.631178540926255	-0.365529918492239	0.0966186794678626	0.874052020901697	0.693828880688147	1.10144029173501
Frequency_bats	Level_of_training	Profession - game_warden + courses + profession	-0.0605413	0.061468807382689	0.971230347622424	-0.242459021250343	0.121628130548974	0.941254884466452	0.784695902776835	1.1293340588481
Frequency_bats	Level_of_training	Game_warden_without_additional_training - game_warden + courses + profession	-0.134615	0.261614046485981	0.999476823751255	-0.9088654547324	0.640706061480226	0.874052020901696	0.402981165148283	1.89782038423258
Frequency_bats	Level_of_training	Hunter_without_additional_training - game_warden + profession + courses	-0.134615	0.0803541156257542	0.665510327633483	-0.372424403255998	0.1035227045412	0.874052020901697	0.689061740412974	1.10907097402683
Frequency_bats	Level_of_training	Game_warden + courses - courses + profession_(not_game_warden)	0.173684	0.123277046977514	0.828872736510984	-0.191155764804571	0.539029036680843	1.18967981813128	0.826003915791624	1.71434149110421
Frequency_bats	Level_of_training	Courses - courses + profession_(not_game_warden)	0.0403509	0.0632887948610811	0.997902753777125	-0.146953109412489	0.227914047490764	1.04117603503236	0.863334458727204	1.25597736638655
Frequency_bats	Level_of_training	Game_warden + profession - courses + profession_(not_game_warden)	-0.0263158	0.0810159727595395	0.999976341826189	-0.266083582649243	0.213783784690942	0.974027453420301	0.766375069165379	1.23835487456348
Frequency_bats	Level_of_training	Profession - courses + profession_(not_game_warden)	0.0477583	0.0652240546509727	0.994996591399645	-0.145273127761246	0.241056806034793	1.04891708526739	0.86478606377026	1.27259332423564
Frequency_bats	Level_of_training	Game_warden_without_additional_training - courses + profession_(not_game_warden)	-0.0263158	0.262521755941926	0.999999993188931	-0.803252237173826	0.751695751505862	0.974027453420301	0.447870013469557	2.12059296809421
Frequency_bats	Level_of_training	Hunter_without_additional_training - courses + profession_(not_game_warden)	-0.0263158	0.0832619175977831	0.99998040161379	-0.272730484724442	0.220439884480795	0.974027453420301	0.761297941406114	1.24662498097762
Frequency_bats	Level_of_training	Courses - game_warden + courses	-0.133333	0.125173728310455	0.955900966459616	-0.503786560990477	0.237632512539324	0.875173319042947	0.604238337125631	1.26824304376252
Frequency_bats	Level_of_training	Game_warden + profession - game_warden + courses	-0.2	0.135005846341357	0.789277075984884	-0.599551504974729	0.200104388211247	0.818730753077981	0.549057830587001	1.22153026486429
Frequency_bats	Level_of_training	Profession - game_warden + courses	-0.125926	0.126163259347897	0.969081674328251	-0.499307683168592	0.247972501913224	0.881680154005637	0.606950716486527	1.28142469498209
Frequency_bats	Level_of_training	Game_warden_without_additional_training - game_warden + courses	-0.2	0.283867333532768	0.996055077359045	-1.040108953796	0.641271462638089	0.818730753077981	0.353416173827308	1.89889371747858
Frequency_bats	Level_of_training	Hunter_without_additional_training - game_warden + courses	-0.2	0.136365456132525	0.797372358054601	-0.60357528729943	0.204133738483427	0.818730753077981	0.546852980286741	1.22646216767875
Frequency_bats	Level_of_training	Game_warden + profession + courses	-0.0666667	0.0838738325690304	0.991732831067917	-0.314892331992456	0.181902483310096	0.935506985031618	0.729867453413231	1.1994972171782
Frequency_bats	Level_of_training	Profession - courses	0.00740741	0.0687416122356492	0.999999988728317	-0.196034260990394	0.211130590169856	1.00743491011564	0.82198407220735	1.23507363300603
Frequency_bats	Level_of_training	Game_warden_without_additional_training - courses	-0.0666667	0.263417737235888	0.9999957318314	-0.84625478230663	0.714000211523707	0.935506985031617	0.429018695261019	2.04214394929084
Frequency_bats	Level_of_training	Hunter_without_additional_training - courses	-0.0666667	0.0860452141010952	0.992923577354803	-0.321318563022608	0.188337606699222	0.935506985031618	0.725192194771573	1.20724101921338
Frequency_bats	Level_of_training	Profession - game_warden + profession	0.0740741	0.0853435735129647	0.986046477460768	-0.178501308112028	0.326998959873677	1.07688657191757	0.836522962610928	1.38680003473233
Frequency_bats	Level_of_training	Game_warden_without_additional_training - game_warden + profession	-5.82867e-16	0.268229417808118	1	-0.793828344979595	0.794926812584268	0.999999999999999	0.452110642424526	2.2142789335208
Frequency_bats	Level_of_training	Hunter_without_additional_training - game_warden + profession	-2.77556e-17	0.0998092939405432	1	-0.295386864236803	0.295795608650205	1	0.744243610529129	1.3441953868432
Frequency_bats	Level_of_training	Game_warden_without_additional_training - profession	-0.0740741	0.263889389784092	0.999991300027979	-0.855058051379047	0.707990597318308	0.92860290589318	0.425258503523127	2.02990825473043
Frequency_bats	Level_of_training	Hunter_without_additional_training - profession	-0.0740741	0.0874784808958659	0.98793091652311	-0.332967741585858	0.185177840039277	0.92860290589318	0.716793316398408	1.20343243957062
Frequency_bats	Level_of_training	Hunter_without_additional_training - game_warden_without_additional_training	5.55112e-16	0.268916306046263	1	-0.795861199383591	0.796962479970093	1	0.451192500854232	2.21879105996504
Frequency_raptors	Hunting_system	(Intercept)	0.376238
Frequency_raptors	Hunting_system	Hunting_ground	-0.15706	0.070497598498836	0.0271347725209954	-0.295232295624879	-0.0188867875163109	0.854653169910646	0.744358656121932	0.981290450283508
Frequency_raptors	Hunting_system	Hunting_prohibition	-0.126238	0.168550243547047	0.454863541488664	-0.456590030700043	0.204114783175292	0.881405379034799	0.633439977781632	1.22643891993078
Frequency_raptors	Hunting_system	hunting_ground - hunting license	-0.15706	0.070497598498836	0.0603358089287407	-0.319442958354149	0.00553275523411165	0.854653169910646	0.726553645009709	1.00554808919099
Frequency_raptors	Hunting_system	Hunting_prohibition - hunting_license	-0.126238	0.168550243547047	0.72182309467553	-0.514474457777673	0.262498614192732	0.881405379034799	0.597814688936259	1.30017466637574
Frequency_raptors	Hunting_system	Hunting_prohibition - hunting_ground	0.0308219	0.170906232935757	0.981206305262943	-0.362841677047034	0.424991897254028	1.03130183104212	0.695696569515589	1.52957802583098
Frequency_raptors	Distance_FIWI_km	(Intercept)	0.22929
Frequency_raptors	Distance_FIWI_km	Distance_FIWI_km	0.000593674	0.000408250670441994	0.147634948195698	-0.000206482362768132	0.00139383085869314	1.0005938505074	0.999793538953248	1.0013948026924
Frequency_raptors	Years	(Intercept)	0.352494
Frequency_raptors	Years	Years	-0.00322417	0.00341785583814975	0.346776387734276	-0.0099230414048569	0.00347470728939003	0.996781024987369	0.990126029525417	1.00348075108287
Frequency_raptors	Function_all	(Intercept)	0.39
Frequency_raptors	Function_all	Function_all_hunting_inspector	0.467143	0.166378415225752	0.00554948064640502	0.141047155495533	0.793238558790182	1.59542930561011	1.15147894526479	2.21054382250494
Frequency_raptors	Function_all	Function_all_voluntary_game_keeper	-0.308367	0.0742077405635597	5.04669770644796e-05	-0.453811845817444	-0.162922848060107	0.73464539869679	0.635202237960761	0.84965673855152
Frequency_raptors	Function_all	Function_all_hunter	-0.39	0.135182122567511	0.00440075546592258	-0.654952091586001	-0.125047908414	0.677056874498164	0.519466948828557	0.882454624570377
Frequency_raptors	Function_all	Function_all_no_function	0.0766667	0.117830414406932	0.516114475211053	-0.154276701854348	0.307610035187682	1.07968212236281	0.857034845068588	1.36017046688057
Frequency_raptors	Function_all	Hunting_inspector - game_warden	0.467143	0.166378415225752	0.0355078001304406	0.0203845357892906	0.913964351398592	1.59542930561011	1.0205937193914	2.49419080862576
Frequency_raptors	Function_all	Voluntary_game_keeper - game_warden	-0.308367	0.0742077405635597	0.000296923806052729	-0.507629526234289	-0.109076991402203	0.73464539869679	0.601920726298287	0.896661379623689
Frequency_raptors	Function_all	Hunter - game_warden	-0.39	0.135182122567511	0.0282878148682162	-0.752990223661693	-0.026958448484318	0.677056874498164	0.470956180812668	0.973401686999508
Frequency_raptors	Function_all	No_function - game_warden	0.0766667	0.117830414406932	0.962712222722169	-0.239730854450532	0.393108927296691	1.07968212236281	0.786839606948399	1.48157976501863
Frequency_raptors	Function_all	Voluntary_game_keeper - hunting_inspector	-0.77551	0.171949559632989	6.75398289878837e-05	-1.23722812893917	-0.313726990991285	0.460468788001767	0.290187466414522	0.730718493661851
Frequency_raptors	Function_all	Hunter - hunting_inspector	-0.857143	0.205752444846441	0.000250043099997654	-1.40962808636724	-0.304579504929678	0.42437284567695	0.244234100255802	0.737433396313556
Frequency_raptors	Function_all	No_function - hunting_inspector	-0.390476	0.194791860347755	0.242934276973139	-0.913530124030139	0.132651704397322	0.676734543214324	0.401105768732273	1.14185222695435
Frequency_raptors	Function_all	Hunter - voluntary_game_keeper	-0.0816327	0.141982675939017	0.97620735482616	-0.462883681794335	0.299672285655851	0.921610447297725	0.629465846587818	1.34941651195945
Frequency_raptors	Function_all	No_function - voluntary_game_keeper	0.385034	0.125574203418757	0.0164060456750879	0.0478429167401814	0.722272790254509	1.46966430917295	1.04900586112137	2.05910781661077
Frequency_raptors	Function_all	No_function - hunter	0.466667	0.168926901547872	0.0403429370631788	0.0130651651462616	0.920332308734456	1.59466975822832	1.01315088733444	2.51012438761484
Frequency_raptors	Level_of_training	(Intercept)	0.442308
Frequency_raptors	Level_of_training	Courses + profession_(not_game_warden)	-0.0673077	0.0946275593998692	0.477856631138931	-0.252774300676361	0.118158916060977	0.93490749323219	0.776643149877689	1.12542294493854
Frequency_raptors	Level_of_training	Game_warden + courses	-0.0423077	0.210671674265416	0.841071621193032	-0.455216586430661	0.370601201815277	0.958574789102554	0.634310570007212	1.44860525703136
Frequency_raptors	Level_of_training	Courses	-0.308974	0.103157312668636	0.00314310904706342	-0.511158976546823	-0.106789741401895	0.734199595415563	0.599800021665019	0.898714615601378
Frequency_raptors	Level_of_training	Game_warden + profession	-0.228022	0.135475783385998	0.09414527121532	-0.493549634235884	0.0375056781919282	0.796106762791249	0.610455649515873	1.03821789226554
Frequency_raptors	Level_of_training	Profession	-0.108974	0.106729723574857	0.308657237950972	-0.318160773260994	0.100212055312277	0.896753410880649	0.727485818744643	1.10540530028992
Frequency_raptors	Level_of_training	Game_warden_without_additional_training	-0.442308	0.454246569173098	0.331548691847943	-1.33261460798785	0.447999223372464	0.642551896759827	0.263786660158878	1.56517748009312
Frequency_raptors	Level_of_training	Hunter_without_additional_training	-0.442308	0.139520724640805	0.00180037122133108	-0.715763287700599	-0.168852096914785	0.642551896759827	0.488818859941564	0.844633818095744
Frequency_raptors	Level_of_training	Courses + profession_(not_game_warden) - game_warden + courses + profession	-0.0673077	0.0946275593998692	0.995811089710356	-0.347664181899414	0.212707574859166	0.93490749323219	0.706336036817003	1.23702286176344
Frequency_raptors	Level_of_training	Game_warden + courses - game_warden + courses + profession	-0.0423077	0.210671674265416	0.999999137624256	-0.666472274254466	0.581097217721098	0.958574789102554	0.513516933126063	1.78799917925415
Frequency_raptors	Level_of_training	Courses - game_warden + courses + profession	-0.308974	0.103157312668636	0.0456877895138151	-0.614602256797268	-0.00371844145607331	0.734199595415563	0.540855974320817	0.996288463386289
Frequency_raptors	Level_of_training	Game_warden + profession - game_warden + courses + profession	-0.228022	0.135475783385998	0.660023092803879	-0.629400976864038	0.172868501665506	0.796106762791249	0.532910931391423	1.18870978144965
Frequency_raptors	Level_of_training	Profession - game_warden + courses + profession	-0.108974	0.106729723574857	0.964889921277268	-0.425186367677852	0.206852787482719	0.896753410880649	0.653647954926101	1.22980151627729
Frequency_raptors	Level_of_training	Game_warden_without_additional_training - game_warden + courses + profession	-0.442308	0.454246569173098	0.973004689142726	-1.78812041695279	0.901867041071398	0.642551896759827	0.167274280277521	2.46419958074836
Frequency_raptors	Level_of_training	Hunter_without_additional_training - game_warden + profession + courses	-0.442308	0.139520724640805	0.026470236162884	-0.85567078476893	-0.0294477048645158	0.642551896759827	0.42499801325238	0.970981653930651
Frequency_raptors	Level_of_training	Game_warden + courses - courses + profession_(not_game_warden)	0.025	0.213425669248221	0.999999979731308	-0.607323942397675	0.656554339706329	1.02531512052443	0.544806854580063	1.92813716958196
Frequency_raptors	Level_of_training	Courses - courses + profession_(not_game_warden)	-0.241667	0.10867103161962	0.297939467871425	-0.563630258863359	0.0799050630202333	0.785317906563425	0.569139186450537	1.08318422855423
Frequency_raptors	Level_of_training	Game_warden + profession - courses + profession_(not_game_warden)	-0.160714	0.139719897796654	0.934143964624306	-0.574667475681462	0.252735081026014	0.851535332163105	0.562892012973262	1.28754213730748
Frequency_raptors	Level_of_training	Profession - courses + profession_(not_game_warden)	-0.0416667	0.112067818086296	0.999940514489117	-0.373694040870731	0.28995659637909	0.959189457109137	0.688187436850264	1.33636948349222
Frequency_raptors	Level_of_training	Game_warden_without_additional_training - courses + profession_(not_game_warden)	-0.375	0.455530358551203	0.989787917233179	-1.72461625382521	0.972973633276497	0.687289278790971	0.178241438120627	2.6458004133543
Frequency_raptors	Level_of_training	Hunter_without_additional_training - courses + profession_(not_game_warden)	-0.375	0.143645377790422	0.128161010875947	-0.800583351391552	0.0500653730727474	0.687289278790972	0.449066923878939	1.05133982344431
Frequency_raptors	Level_of_training	Courses - game_warden + courses	-0.266667	0.21734206323924	0.909241762118973	-0.910593851060051	0.376476792707137	0.765928338364649	0.402285255559361	1.45714172271711
Frequency_raptors	Level_of_training	Game_warden + profession - game_warden + courses	-0.185714	0.234413799039487	0.991888690633805	-0.880220518648589	0.507946662342784	0.830510849901016	0.414691454398829	1.66187529802014
Frequency_raptors	Level_of_training	Profession - game_warden + courses	-0.0666667	0.21906020905322	0.999984826710014	-0.715684263748163	0.581561009844136	0.935506985031618	0.488857489866226	1.78882863152133
Frequency_raptors	Level_of_training	Game_warden_without_additional_training - game_warden + courses	-0.4	0.492885470369745	0.990641487717318	-1.86028959343337	1.0585122721493	0.670320046035639	0.15562755512355	2.88208004742806
Frequency_raptors	Level_of_training	Hunter_without_additional_training - game_warden + courses	-0.4	0.236774521222978	0.655575538179541	-1.1015004298518	0.300646632323993	0.67032004603564	0.332372008494595	1.35073195218515
Frequency_raptors	Level_of_training	Game_warden + profession + courses	0.0809524	0.14563209124141	0.999131198425693	-0.350517078170114	0.511896697762985	1.08431926108683	0.704323805080714	1.66845274633599
Frequency_raptors	Level_of_training	Profession - courses	0.2	0.119357664226735	0.665019998808341	-0.15362526478223	0.553194866789593	1.22140275816017	0.857593331228306	1.73879938560746
Frequency_raptors	Level_of_training	Game_warden_without_additional_training - courses	-0.133333	0.45737835948023	0.999988709360738	-1.48842472628831	1.22010877527052	0.875173319042946	0.225727958935621	3.38755619592279
Frequency_raptors	Level_of_training	Hunter_without_additional_training - courses	-0.133333	0.149402311627337	0.983574270040264	-0.575972960629762	0.308767556417951	0.875173319042947	0.562157645380025	1.36174580464033
Frequency_raptors	Level_of_training	Profession - game_warden + profession	0.119048	0.148184036713463	0.991169313819088	-0.31998258113923	0.557543474730031	1.12642355622821	0.72616168587283	1.74637720696799
Frequency_raptors	Level_of_training	Game_warden_without_additional_training - game_warden + profession	-0.214286	0.465732992655514	0.999750585827236	-1.59412968084297	1.16387884151529	0.807117747005389	0.203085200551408	3.20233054972486
Frequency_raptors	Level_of_training	Hunter_without_additional_training - game_warden + profession	-0.214286	0.173301204400393	0.90565088889934	-0.727731454785062	0.298535110411381	0.80711774700539	0.483003463385412	1.34788286108775
Frequency_raptors	Level_of_training	Game_warden_without_additional_training - profession	-0.333333	0.458197300797568	0.995173020057451	-1.69085103332155	1.02253212924079	0.716531310573789	0.184362558530488	2.78022574944179
Frequency_raptors	Level_of_training	Hunter_without_additional_training - profession	-0.333333	0.151890926183701	0.315138617392393	-0.783346068901749	0.116131690865623	0.716531310573789	0.456874716544031	1.12314377016994
Frequency_raptors	Level_of_training	Hunter_without_additional_training - game_warden_without_additional_training	8.32667e-16	0.466925652720117	1	-1.38337750362731	1.38169379219627	1	0.250730278915138	3.98163998993419
Frequency_waterfowl	Hunting_system	(Intercept)	0.259615
Frequency_waterfowl	Hunting_system	Hunting_ground	-0.0518232	0.0639973324195813	0.41911219346696	-0.177255643472194	0.0736092898258404	0.949496745030915	0.837565638963568	1.07638616830068
Frequency_waterfowl	Hunting_system	Hunting_prohibition	0.597527	0.166218904754184	0.000416237539513066	0.271744405659579	0.923310539395365	1.81761912667413	1.31225155437326	2.51761126031169
Frequency_waterfowl	Hunting_system	hunting_ground - hunting license	-0.0518232	0.0639973324195813	0.681942040802813	-0.198939281810729	0.0954506741118812	0.949496745030915	0.819599656429214	1.10015455459508
Frequency_waterfowl	Hunting_system	Hunting_prohibition - hunting_license	0.597527	0.166218904754184	0.000814809802484051	0.215425954882802	0.980038700352746	1.81761912667413	1.24039013468981	2.66455935932118
Frequency_waterfowl	Hunting_system	Hunting_prohibition - hunting_ground	0.649351	0.168046656881444	0.00022217692902371	0.263047522612615	1.03606799146474	1.91429737509521	1.30088853910488	2.81811435109095
Frequency_waterfowl	Distance_FIWI_km	(Intercept)	0.320932
Frequency_waterfowl	Distance_FIWI_km	Distance_FIWI_km	-0.00045976	0.000382073962083104	0.230379376866414	-0.00120861088998696	0.00028909152023985	0.999540345988415	0.998792119185999	1.00028913331122
Frequency_waterfowl	Years	(Intercept)	0.191297
Frequency_waterfowl	Years	Years	0.00498897	0.00323018553524269	0.124170703583637	-0.00134207603562237	0.0113200185892934	1.00500143691565	0.998658824145671	1.01138433244865
Frequency_waterfowl	Function_all	(Intercept)	0.317308
Frequency_waterfowl	Function_all	Function_all_hunting_inspector	0.0160256	0.180545467598783	0.9293678385753	-0.337836973039917	0.369888255091199	1.01615474032181	0.713311567436106	1.44757284672938
Frequency_waterfowl	Function_all	Function_all_voluntary_game_keeper	-0.180053	0.0735100357652282	0.0152524130055403	-0.324129812949006	-0.0359757677448105	0.835226118370905	0.723156361226636	0.964663669176103
Frequency_waterfowl	Function_all	Function_all_hunter	-0.317308	0.136338480863432	0.0210406067949343	-0.584526204506923	-0.0500891801084636	0.728106687828553	0.55736987859871	0.951144597539958
Frequency_waterfowl	Function_all	Function_all_no_function	0.120192	0.115477269080458	0.299327188429661	-0.106138980738429	0.346523596123044	1.12771369874701	0.899299654060255	1.41414286172565
Frequency_waterfowl	Function_all	Hunting_inspector - game_warden	0.0160256	0.180545467598783	0.999983977357962	-0.468253741848389	0.500350128337141	1.01615474032181	0.626094637089841	1.64929863580709
Frequency_waterfowl	Function_all	Voluntary_game_keeper - game_warden	-0.180053	0.0735100357652282	0.0912561285398319	-0.377229685612664	0.0171424694275577	0.835226118370905	0.685758546933882	1.01729024476032
Frequency_waterfowl	Function_all	Hunter - game_warden	-0.317308	0.136338480863432	0.122221569171953	-0.68301011758957	0.0484287934829687	0.728106687828553	0.505094308524131	1.04962062933006
Frequency_waterfowl	Function_all	No_function - game_warden	0.120192	0.115477269080458	0.820383542231739	-0.189553826342681	0.429967290622435	1.12771369874701	0.827328183648613	1.53720724163388
Frequency_waterfowl	Function_all	Voluntary_game_keeper - hunting_inspector	-0.196078	0.185592002294083	0.812173819379041	-0.693894197853411	0.301783700286981	0.8219477656586	0.499626630827245	1.3522686997422
Frequency_waterfowl	Function_all	Hunter - hunting_inspector	-0.333333	0.218240343019961	0.51685916459104	-0.918722155559495	0.252110010382823	0.716531310573789	0.399028611932398	1.2867375839931
Frequency_waterfowl	Function_all	No_function - hunting_inspector	0.104167	0.205853505269165	0.985067049720699	-0.447996784568478	0.656381544872979	1.10978540373671	0.638906738389479	1.92780402622462
Frequency_waterfowl	Function_all	Hunter - voluntary_game_keeper	-0.137255	0.142954212282158	0.859757855091623	-0.520702786994887	0.246228696344963	0.871747987537452	0.59410287344619	1.27919208664685
Frequency_waterfowl	Function_all	No_function - voluntary_game_keeper	0.300245	0.123218201250238	0.0941605185286384	-0.0302646359017077	0.630785614739335	1.35018969587134	0.970188752797881	1.87908623738363
Frequency_waterfowl	Function_all	No_function - hunter	0.4375	0.168425595220226	0.0625885994551881	-0.0142700964651186	0.889312173077892	1.54883029863413	0.9858312387676	2.43345527946192
Frequency_waterfowl	Level_of_training	(Intercept)	0.490909
Frequency_waterfowl	Level_of_training	Courses + profession_(not_game_warden)	-0.276623	0.0834837291222739	0.00111385438100557	-0.440248478998131	-0.112998274248622	0.758340051924808	0.643876411438812	0.893152201473328
Frequency_waterfowl	Level_of_training	Game_warden + courses	0.175758	0.175157972970405	0.317003705679447	-0.167545742869459	0.519060894384611	1.19214901779433	0.84573792992429	1.68044878956206
Frequency_waterfowl	Level_of_training	Courses	-0.387461	0.093493466455919	5.24074065975625e-05	-0.570704642090427	-0.204216988003616	0.678778231623392	0.565127086036731	0.815285444831487
Frequency_waterfowl	Level_of_training	Game_warden + profession	-0.419481	0.121955431136985	0.00072391990532366	-0.658508772228065	-0.180452266732974	0.657388231509022	0.51762265251815	0.834892531893985
Frequency_waterfowl	Level_of_training	Profession	-0.312338	0.0945802916419317	0.00115641135866497	-0.497711627603143	-0.126963697072181	0.731734407358419	0.607920217038096	0.880765646388469
Frequency_waterfowl	Level_of_training	Game_warden_without_additional_training	-0.490909	0.411087841244322	0.233982475362605	-1.29662645423029	0.314808272412104	0.612069714173502	0.273452744073326	1.36999661962791
Frequency_waterfowl	Level_of_training	Hunter_without_additional_training	-0.490909	0.125638689724198	0.000131954527379188	-0.737156397833322	-0.244661783984861	0.612069714173502	0.478472568503731	0.782969306223686
Frequency_waterfowl	Level_of_training	Courses + profession_(not_game_warden) - game_warden + courses + profession	-0.276623	0.0834837291222739	0.0166209999681176	-0.523979332015524	-0.0290236573145296	0.758340051924808	0.592159454223414	0.971393483633599
Frequency_waterfowl	Level_of_training	Game_warden + courses - game_warden + courses + profession	0.175758	0.175157972970405	0.968150867901118	-0.343222208736583	0.695248803547112	1.19214901779433	0.709480541268294	2.0042076658893
Frequency_waterfowl	Level_of_training	Courses - game_warden + courses + profession	-0.387461	0.093493466455919	0.00071429804883949	-0.664474862709601	-0.110173776062553	0.678778231623392	0.514543662836303	0.895678474293266
Frequency_waterfowl	Level_of_training	Game_warden + profession - game_warden + courses + profession	-0.419481	0.121955431136985	0.0107948225418595	-0.780825209054304	-0.0577797325705278	0.657388231509022	0.45802788655159	0.943857825678605
Frequency_waterfowl	Level_of_training	Profession - game_warden + courses + profession	-0.312338	0.0945802916419317	0.0176100576080674	-0.592571890567843	-0.031827269367648	0.731734407358419	0.552903447381175	0.968673887282508
Frequency_waterfowl	Level_of_training	Game_warden_without_additional_training - game_warden + courses + profession	-0.490909	0.411087841244322	0.9206038041406	-1.70893117485496	0.728313327321599	0.612069714173502	0.181059209870348	2.07158357591069
Frequency_waterfowl	Level_of_training	Hunter_without_additional_training - game_warden + profession + courses	-0.490909	0.125638689724198	0.00173594375712161	-0.863166996224136	-0.118284333520971	0.612069714173502	0.421824049491662	0.888443402457061
Frequency_waterfowl	Level_of_training	Game_warden + courses - courses + profession_(not_game_warden)	0.452381	0.177804321158364	0.150516860202267	-0.0744397610129446	0.979720836135204	1.57205071098175	0.928263390021141	2.6637125258415
Frequency_waterfowl	Level_of_training	Courses - courses + profession_(not_game_warden)	-0.110837	0.0983620322961537	0.940827972843695	-0.402276677287696	0.180889007474634	0.895084243408385	0.668795679515092	1.19828217154758
Frequency_waterfowl	Level_of_training	Game_warden + profession - courses + profession_(not_game_warden)	-0.142857	0.12572664121535	0.938181333555949	-0.515375641767501	0.230028464935616	0.866877899750183	0.597276190589194	1.25863583640762
Frequency_waterfowl	Level_of_training	Profession - courses + profession_(not_game_warden)	-0.0357143	0.0993956372008268	0.999952899336918	-0.330216017490207	0.259077671116051	0.964915944372371	0.718768450103941	1.29573444205992
Frequency_waterfowl	Level_of_training	Game_warden_without_additional_training - courses + profession_(not_game_warden)	-0.214286	0.412222360318315	0.999440947043455	-1.43566929217068	1.00830151056328	0.807117747005392	0.237956048586065	2.74094159880022
Frequency_waterfowl	Level_of_training	Hunter_without_additional_training - courses + profession_(not_game_warden)	-0.214286	0.129302519244981	0.678223186169871	-0.597399268492293	0.16920538999993	0.807117747005391	0.550240805445142	1.18436337033702
Frequency_waterfowl	Level_of_training	Courses - game_warden + courses	-0.563218	0.182718011877236	0.0351262349450641	-1.1045979969917	-0.0213052667847951	0.569373644982101	0.331344056779514	0.978920087165528
Frequency_waterfowl	Level_of_training	Game_warden + profession - game_warden + courses	-0.595238	0.198791274401653	0.0457072480731029	-1.18424155878994	-0.00565418157742292	0.551431257080005	0.305978157960955	0.994361773222624
Frequency_waterfowl	Level_of_training	Profession - game_warden + courses	-0.488095	0.183276499206795	0.113194056323114	-1.03112959986681	0.0554742722346913	0.613794413648257	0.356603913238001	1.05704182139868
Frequency_waterfowl	Level_of_training	Game_warden_without_additional_training - game_warden + courses	-0.666667	0.440043244253724	0.769478204713691	-1.97048141285292	0.638432960607979	0.513417119032593	0.139389736049593	1.89351134635609
Frequency_waterfowl	Level_of_training	Hunter_without_additional_training - game_warden + courses	-0.666667	0.20107193725142	0.0166666463017062	-1.26242756120611	-0.0703186627170572	0.513417119032593	0.282966274107343	0.932096748093299
Frequency_waterfowl	Level_of_training	Game_warden + profession + courses	-0.0320197	0.132584627891307	0.999996911845501	-0.424857897542151	0.361205622174451	0.968487498393677	0.653862694024316	1.43505851039453
Frequency_waterfowl	Level_of_training	Profession - courses	0.0751232	0.107939742154321	0.996355912450307	-0.244694113793658	0.395255592175922	1.07801690341244	0.782943993384903	1.48476363639576
Frequency_waterfowl	Level_of_training	Game_warden_without_additional_training - courses	-0.103448	0.414365502410837	0.999996118680427	-1.33118182116477	1.1254951741595	0.901722662363013	0.264164881099945	3.08174247040026
Frequency_waterfowl	Level_of_training	Hunter_without_additional_training - courses	-0.103448	0.135980280647165	0.993668063491563	-0.506347530454632	0.29984802718716	0.901722662363012	0.602692880972853	1.34965368132328
Frequency_waterfowl	Level_of_training	Profession - game_warden + profession	0.107143	0.133353240868773	0.991199526807109	-0.287972677902567	0.502647769958545	1.11309325644412	0.749782077578166	1.65309248978822
Frequency_waterfowl	Level_of_training	Game_warden_without_additional_training - game_warden + profession	-0.0714286	0.421699974510373	0.999999735943509	-1.32089360108818	1.17926777885532	0.931062779704024	0.266896696194387	3.25199215348551
Frequency_waterfowl	Level_of_training	Hunter_without_additional_training - game_warden + profession	-0.0714286	0.156916333244011	0.999768252615669	-0.536359761425556	0.393960798148892	0.931062779704023	0.584873460827546	1.48284241736767
Frequency_waterfowl	Level_of_training	Game_warden_without_additional_training - profession	-0.178571	0.4146120751803	0.99983995873943	-1.40703555028231	1.05110331782549	0.836464307292985	0.244868107462055	2.86080575544457
Frequency_waterfowl	Level_of_training	Hunter_without_additional_training - profession	-0.178571	0.136729806633413	0.878070947950319	-0.58369147179393	0.226947851646657	0.836464307292984	0.557835327705385	1.25476443233513
Frequency_waterfowl	Level_of_training	Hunter_without_additional_training - game_warden_without_additional_training	-1.16573e-15	0.422779873780499	1	-1.25266468926392	1.25389916308318	0.999999999999999	0.285742366874574	3.50397894105492
Frequency_other_birds	Hunting_system	(Intercept)	0.175258
Frequency_other_birds	Hunting_system	Hunting_ground	-0.0130956	0.0592660435483369	0.825377808485913	-0.129254880657523	0.103063741064322	0.986989804097941	0.878749960631772	1.10856206775012
Frequency_other_birds	Hunting_system	Hunting_prohibition	0.199742	0.141245101974478	0.159083331203472	-0.0770930448214267	0.476577580903901	1.22108800419769	0.925803708358153	1.61055297201151
Frequency_other_birds	Hunting_system	hunting_ground - hunting license	-0.0130956	0.0592660435483369	0.971935428312528	-0.149677937662112	0.123437030908586	0.986989804097941	0.860985222691078	1.13137876040642
Frequency_other_birds	Hunting_system	Hunting_prohibition - hunting_license	0.199742	0.141245101974478	0.316413156171846	-0.125766055478719	0.525131984561057	1.22108800419769	0.88182111987399	1.69068197757266
Frequency_other_birds	Hunting_system	Hunting_prohibition - hunting_ground	0.212838	0.142907716723405	0.279613917664064	-0.116502087146646	0.542057759683524	1.23718401054173	0.890028239355284	1.71954162752402
Frequency_other_birds	Distance_FIWI_km	(Intercept)	0.186516
Frequency_other_birds	Distance_FIWI_km	Distance_FIWI_km	-5.87249e-05	0.000344921551481174	0.865003357273489	-0.000734758740898074	0.000617308895891484	0.999941276801771	0.999265511128205	1.00061749947024
Frequency_other_birds	Years	(Intercept)	0.14986
Frequency_other_birds	Years	Years	0.00206755	0.00285549071989162	0.469983540867111	-0.00352910640490609	0.00766421153344575	1.00206969142489	0.996477113571964	1.00769365677946
Frequency_other_birds	Function_all	(Intercept)	0.214286
Frequency_other_birds	Function_all	Function_all_hunting_inspector	0.119048	0.158902367404268	0.454756015599123	-0.192395298122897	0.430490536218135	1.12642355622821	0.824980690708734	1.53801178902232
Frequency_other_birds	Function_all	Function_all_voluntary_game_keeper	-0.132653	0.0661073807848507	0.0463375605390328	-0.262221146675072	-0.00308497577390763	0.875768877590263	0.769340867718661	0.996919777874302
Frequency_other_birds	Function_all	Function_all_hunter	-0.214286	0.120145146003594	0.0762387024097268	-0.449765873370065	0.021194444798636	0.807117747005389	0.63777745482931	1.02142064226055
Frequency_other_birds	Function_all	Function_all_no_function	0.119048	0.104756966859102	0.257344707698804	-0.0862722631258764	0.324367501221114	1.12642355622821	0.917344438152737	1.38315552507286
Frequency_other_birds	Function_all	Hunting_inspector - game_warden	0.119048	0.158902367404268	0.938422759126003	-0.307308926161255	0.54542475750362	1.12642355622821	0.73542337429102	1.72534107832569
Frequency_other_birds	Function_all	Voluntary_game_keeper - game_warden	-0.132653	0.0661073807848507	0.240835846228539	-0.310028105691445	0.0447305505511319	0.875768877590263	0.733426342480129	1.04574604624734
Frequency_other_birds	Function_all	Hunter - game_warden	-0.214286	0.120145146003594	0.357139072813533	-0.536651392094567	0.10809553395625	0.807117747005389	0.58470291865775	1.11415417985901
Frequency_other_birds	Function_all	No_function - game_warden	0.119048	0.104756966859102	0.768417504620036	-0.16202949267959	0.400138306948312	1.12642355622821	0.850416123120139	1.49203104163169
Frequency_other_birds	Function_all	Voluntary_game_keeper - hunting_inspector	-0.251701	0.163421819120822	0.509109785810078	-0.690183525746893	0.186803344156535	0.777477417573496	0.501484025389807	1.20539021471068
Frequency_other_birds	Function_all	Hunter - hunting_inspector	-0.333333	0.191758601576958	0.383722659906441	-0.847847599029796	0.181205783674888	0.71653131057379	0.428335891044004	1.19866181894917
Frequency_other_birds	Function_all	No_function - hunting_inspector	8.74301e-16	0.182511718188297	1	-0.489703626812094	0.489727279756843	1	0.612807987130167	1.63187111497629
Frequency_other_birds	Function_all	Hunter - voluntary_game_keeper	-0.0816327	0.126061828902736	0.963165910058945	-0.419873591391254	0.256624622485415	0.921610447297725	0.657129881439172	1.29255983778241
Frequency_other_birds	Function_all	No_function - voluntary_game_keeper	0.251701	0.111493276495028	0.143401687481192	-0.0474508613754772	0.550866671097726	1.28621099133785	0.953657333390922	1.73475582929057
Frequency_other_birds	Function_all	No_function - hunter	0.333333	0.149984735948658	0.154764430441955	-0.0690960004628431	0.735782104679645	1.39561242508609	0.933237084585604	2.08711369572887
Frequency_other_birds	Level_of_training	(Intercept)	0.320755
Frequency_other_birds	Level_of_training	Courses + profession_(not_game_warden)	-0.158593	0.0802103902949243	0.0496255439584265	-0.315802030982923	-0.00138307865501704	0.853343979038281	0.729203795637859	0.998617877357468
Frequency_other_birds	Level_of_training	Game_warden + courses	0.0792453	0.175161732263977	0.651545557762263	-0.264065403688174	0.42255596972591	1.08246980097087	0.767923312997315	1.52585661899029
Frequency_other_birds	Level_of_training	Courses	-0.254088	0.0855438230994997	0.00340356441307019	-0.42175086268935	-0.0864252379395804	0.775623505146204	0.655897427560717	0.917204118291184
Frequency_other_birds	Level_of_training	Game_warden + profession	-0.243832	0.115880544848043	0.036826397260684	-0.470953334469098	-0.0167099456470119	0.783619553300112	0.624406716002446	0.98342889110094
Frequency_other_birds	Level_of_training	Profession	-0.172607	0.0885265110261416	0.0528386877272925	-0.34611534212121	0.000902204455241966	0.84146860970563	0.70743088582158	1.0009026115641
Frequency_other_birds	Level_of_training	Game_warden_without_additional_training	-0.320755	0.377926301003332	0.397222023794422	-1.06147665575811	0.419967221795845	0.725601206818982	0.345944591902514	1.52191166926965
Frequency_other_birds	Level_of_training	Hunter_without_additional_training	-0.320755	0.115880544848043	0.00626236668402607	-0.547876411392175	-0.0936330225700892	0.725601206818981	0.578176316261132	0.910616876771842
Frequency_other_birds	Level_of_training	Courses + profession_(not_game_warden) - game_warden + courses + profession	-0.158593	0.0802103902949243	0.453858560709058	-0.396008428315003	0.0790659215986631	0.853343979038281	0.673001023648858	1.0822756650608
Frequency_other_birds	Level_of_training	Game_warden + courses - game_warden + courses + profession	0.0792453	0.175161732263977	0.999777078592765	-0.439218416205419	0.598238773306928	1.08246980097087	0.644539986276543	1.81891246049584
Frequency_other_birds	Level_of_training	Courses - game_warden + courses + profession	-0.254088	0.0855438230994997	0.0492656525272214	-0.507290427321762	-0.000626938979452374	0.775623505146204	0.602124871572766	0.999373257505726
Frequency_other_birds	Level_of_training	Game_warden + profession - game_warden + courses + profession	-0.243832	0.115880544848043	0.370084471388571	-0.58682811065415	0.0995153207754463	0.783619553300112	0.556088341004399	1.10463539448114
Frequency_other_birds	Level_of_training	Profession - game_warden + courses + profession	-0.172607	0.0885265110261416	0.472515961290999	-0.434637446198726	0.0896920642453913	0.84146860970563	0.647499377888591	1.09383740019339
Frequency_other_birds	Level_of_training	Game_warden_without_additional_training - game_warden + courses + profession	-0.320755	0.377926301003332	0.987761486338052	-1.43938414316793	0.799017778382073	0.725601206818982	0.237073717201175	2.22335602728518
Frequency_other_birds	Level_of_training	Hunter_without_additional_training - game_warden + profession + courses	-0.320755	0.115880544848043	0.0855432727424251	-0.663751187577227	0.0225922438523689	0.725601206818981	0.514916160056849	1.02284938138024
Frequency_other_birds	Level_of_training	Game_warden + courses - courses + profession_(not_game_warden)	0.237838	0.178396755945055	0.865891610601804	-0.290201253928481	0.766416505263089	1.2685034728795	0.748112991748547	2.15204059348042
Frequency_other_birds	Level_of_training	Courses - courses + profession_(not_game_warden)	-0.0954955	0.0919864976639561	0.961576623849733	-0.367767636454157	0.177054866189921	0.908922455889747	0.692278023177332	1.19369658491402
Frequency_other_birds	Level_of_training	Game_warden + profession - courses + profession_(not_game_warden)	-0.0852391	0.120714832378966	0.995998777215518	-0.442544632161388	0.272431573620813	0.918292707922134	0.642399668642583	1.31315360149195
Frequency_other_birds	Level_of_training	Profession - courses + profession_(not_game_warden)	-0.014014	0.0947666251191003	0.999999897304608	-0.294515093714483	0.266773695137323	0.986083725174888	0.744892703058972	1.30574491646798
Frequency_other_birds	Level_of_training	Game_warden_without_additional_training - courses + profession_(not_game_warden)	-0.162162	0.379436502029079	0.999847897465661	-1.2852616538151	0.962084966394371	0.850303306336953	0.276578206420617	2.61714745338286
Frequency_other_birds	Level_of_training	Hunter_without_additional_training - courses + profession_(not_game_warden)	-0.162162	0.120714832378966	0.86108036435335	-0.519467709084465	0.195508496697735	0.850303306336952	0.594837090095753	1.21592912526052
Frequency_other_birds	Level_of_training	Courses - game_warden + courses	-0.333333	0.180857517098223	0.547960940535253	-0.868656066988148	0.202536418754877	0.716531310573788	0.419514970580501	1.22450467924564
Frequency_other_birds	Level_of_training	Game_warden + profession - game_warden + courses	-0.323077	0.197027907908334	0.689832709861838	-0.906262626165482	0.260704707121821	0.723918166213305	0.404031422263539	1.29784436464561
Frequency_other_birds	Level_of_training	Profession - game_warden + courses	-0.251852	0.182287243039433	0.842649343765713	-0.791406451627055	0.28825409068043	0.777359893967403	0.45320693319783	1.33409624248303
Frequency_other_birds	Level_of_training	Game_warden_without_additional_training - game_warden + courses	-0.4	0.410146296838722	0.972763895872919	-1.6139978494942	0.815238370697633	0.67032004603564	0.199090088733683	2.25971425781974
Frequency_other_birds	Level_of_training	Hunter_without_additional_training - game_warden + courses	-0.4	0.197027907908334	0.417723133993917	-0.983185703088559	0.183781630198743	0.670320046035639	0.374117371564536	1.2017533677971
Frequency_other_birds	Level_of_training	Game_warden + profession + courses	0.0102564	0.124322603397356	0.999999998253114	-0.357727829345923	0.37861667379647	1.01030918751283	0.699263368077518	1.46026317130732
Frequency_other_birds	Level_of_training	Profession - courses	0.0814815	0.0993214588881905	0.989990251371631	-0.212501515386348	0.375764884269482	1.08489312678451	0.808559091041116	1.45610474039188
Frequency_other_birds	Level_of_training	Game_warden_without_additional_training - courses	-0.0666667	0.380599655847556	0.999999665995664	-1.19320899382768	1.06102681545232	0.93550698503162	0.303246584614647	2.88933628174439
Frequency_other_birds	Level_of_training	Hunter_without_additional_training - courses	-0.0666667	0.124322603397356	0.999312961264717	-0.434650906269	0.301693596873393	0.935506985031618	0.647490662560117	1.35214686120538
Frequency_other_birds	Level_of_training	Profession - game_warden + profession	0.0712251	0.126393461854161	0.999051157574105	-0.302888731736841	0.445721161606406	1.07382288530435	0.738681283581436	1.56161596733188
Frequency_other_birds	Level_of_training	Game_warden_without_additional_training - game_warden + profession	-0.0769231	0.388544274227634	0.999999220382894	-1.22698079286805	1.07430982313149	0.925961078642317	0.293176403070584	2.92797138489078
Frequency_other_birds	Level_of_training	Hunter_without_additional_training - game_warden + profession	-0.0769231	0.146855931849201	0.999410676108618	-0.511604035460418	0.358202059456934	0.925961078642315	0.599533134713617	1.43075468878984
Frequency_other_birds	Level_of_training	Game_warden_without_additional_training - profession	-0.148148	0.381281123995486	0.999919734281095	-1.2767075625594	0.981564482377528	0.862303356833261	0.278954229508564	2.6686279992351
Frequency_other_birds	Level_of_training	Hunter_without_additional_training - profession	-0.148148	0.126393461854161	0.92756449842187	-0.522261951110058	0.226347942233189	0.86230335683326	0.593177291319919	1.25401191308475
Frequency_other_birds	Level_of_training	Hunter_without_additional_training - game_warden_without_additional_training	-1.88738e-15	0.388544274227634	1	-1.15005771594498	1.15123290005457	0.999999999999998	0.316618494916062	3.162089047181
Frequency_reptiles	Hunting_system	(Intercept)	0.111111
Frequency_reptiles	Hunting_system	Hunting_ground	-0.111111	0.0389412895618666	0.00484271626610864	-0.187434636163915	-0.0347875860583069	0.894839316814369	0.829083308474814	0.965810546095601
Frequency_reptiles	Hunting_system	Hunting_prohibition	0.138889	0.0927800134779823	0.136182168645284	-0.0429565960130978	0.320734373790875	1.14899642664114	0.957952968142779	1.37813946230954
Frequency_reptiles	Hunting_system	hunting_ground - hunting license	-0.111111	0.0389412895618666	0.0110686341751209	-0.20080942702425	-0.0213897630176084	0.894839316814369	0.818068318413283	0.978837375600394
Frequency_reptiles	Hunting_system	Hunting_prohibition - hunting_license	0.138889	0.0927800134779823	0.275876975335733	-0.0748228564849182	0.352655509846649	1.14899642664114	0.927907844627889	1.42284090431585
Frequency_reptiles	Hunting_system	Hunting_prohibition - hunting_ground	0.25	0.0940072220079115	0.0189325083965703	0.033461472574356	0.466594128853259	1.28402541668774	1.03402760453719	1.59455408856621
Frequency_reptiles	Distance_FIWI_km	(Intercept)	0.0726988
Frequency_reptiles	Distance_FIWI_km	Distance_FIWI_km	-3.59398e-06	0.000231517460841377	0.987631865946514	-0.000457359862711127	0.000450171907371394	0.999996406028788	0.999542744710368	1.00045027324995
Frequency_reptiles	Years	(Intercept)	0.0660562
Frequency_reptiles	Years	Years	0.000440432	0.00193114314213291	0.819855287520414	-0.00334453938458149	0.00422540263056256	1.00044052862724	0.996661047357171	1.00423434223096
Frequency_reptiles	Function_all	(Intercept)	0.0808081
Frequency_reptiles	Function_all	Function_all_hunting_inspector	0.252525	0.107958883714447	0.0204600388222314	0.0409297286337879	0.464120776416717	1.28727200261311	1.04177889574694	1.59061506762764
Frequency_reptiles	Function_all	Function_all_voluntary_game_keeper	-0.0399918	0.0448510049717865	0.373800651696144	-0.127898108692597	0.0479146001376601	0.960797361588113	0.87994303312317	1.0490810601207
Frequency_reptiles	Function_all	Function_all_hunter	-0.0808081	0.0816092451795908	0.323451824038815	-0.240759262165578	0.0791431005494164	0.922370695097319	0.786030830973118	1.08235919718448
Frequency_reptiles	Function_all	Function_all_no_function	-0.0141414	0.0711452905192941	0.842674887901088	-0.15358362122887	0.125300792946041	0.985958105984794	0.85762904520558	1.13348934739506
Frequency_reptiles	Function_all	Hunting_inspector - game_warden	0.252525	0.107958883714447	0.119045870576395	-0.037082282828186	0.542210993217991	1.28727200261311	0.963596844613359	1.71980513915416
Frequency_reptiles	Function_all	Voluntary_game_keeper - game_warden	-0.0399918	0.0448510049717865	0.889493562162124	-0.160307827963082	0.0803568094445455	0.960797361588113	0.851881515649003	1.08367366369831
Frequency_reptiles	Function_all	Hunter - game_warden	-0.0808081	0.0816092451795908	0.845978239618525	-0.299730799766809	0.138173755830355	0.922370695097319	0.741017675964977	1.14817503504946
Frequency_reptiles	Function_all	No_function - game_warden	-0.0141414	0.0711452905192941	0.999604677270523	-0.204993815818664	0.176762525134161	0.985958105984794	0.814652354353722	1.19334766939778
Frequency_reptiles	Function_all	Voluntary_game_keeper - hunting_inspector	-0.292517	0.111061782085883	0.0570068120205593	-0.590448292077296	0.00549473154854302	0.746382551347136	0.554078839896619	1.00550985527352
Frequency_reptiles	Function_all	Hunter - hunting_inspector	-0.333333	0.130319513856888	0.0696163788587202	-0.68292488076336	0.0163526174607087	0.716531310573788	0.505137362994813	1.01648705330257
Frequency_reptiles	Function_all	No_function - hunting_inspector	-0.266667	0.124035314149591	0.1807746069242	-0.59940039261613	0.0661569103769723	0.765928338364648	0.549140806279957	1.0683943461739
Frequency_reptiles	Function_all	Hunter - voluntary_game_keeper	-0.0408163	0.085671860993008	0.988125768868477	-0.27063730705273	0.189066714627247	0.960005441285478	0.762893142195489	1.2081215491732
Frequency_reptiles	Function_all	No_function - voluntary_game_keeper	0.0258503	0.0757710448014112	0.996699567977306	-0.177410982888863	0.22916655165244	1.02618735792019	0.837435542110635	1.25755146884408
Frequency_reptiles	Function_all	No_function - hunter	0.0666667	0.10192991455947	0.961816414952046	-0.206767721673571	0.340174892965195	1.06893910574725	0.813208518765436	1.40519332750186
Frequency_reptiles	Level_of_training	(Intercept)	0.134615
Frequency_reptiles	Level_of_training	Courses + profession_(not_game_warden)	-0.1083	0.0553034952174071	0.0518148505366519	-0.216692453987002	9.32637036006163e-05	0.897358711843757	0.805177560378676	1.00009326805279
Frequency_reptiles	Level_of_training	Game_warden + courses	0.0653846	0.121332053833409	0.590659645994679	-0.172421840299141	0.303191071068373	1.0675695491048	0.841624067326463	1.35417318304153
Frequency_reptiles	Level_of_training	Courses	-0.0679487	0.0594113501858446	0.254337630611885	-0.184392824585871	0.0484953886884347	0.934308385599233	0.831609063169146	1.04969053135908
Frequency_reptiles	Level_of_training	Game_warden + profession	-0.134615	0.0780245142125955	0.0862702437780346	-0.287540622383306	0.0183098531525361	0.874052020901697	0.750106095054756	1.01847850627926
Frequency_reptiles	Level_of_training	Profession	-0.0605413	0.061468807382689	0.32605116917468	-0.181017959184011	0.0599353381013896	0.941254884466452	0.834420373052203	1.06176788839805
Frequency_reptiles	Level_of_training	Game_warden_without_additional_training	-0.134615	0.261614046485981	0.607523046119337	-0.647369493577694	0.378138724346926	0.874052020901696	0.523420829278866	1.45956540608994
Frequency_reptiles	Level_of_training	Hunter_without_additional_training	-0.134615	0.0803541156257542	0.0956969850234229	-0.29210655725143	0.0228757880206609	0.874052020901697	0.746688966610131	1.02313944547842
Frequency_reptiles	Level_of_training	Courses + profession_(not_game_warden) - game_warden + courses + profession	-0.1083	0.0553034952174071	0.466900362504276	-0.272108982535544	0.0554374846454331	0.897358711843757	0.76177123680493	1.05700293609358
Frequency_reptiles	Level_of_training	Game_warden + courses - game_warden + courses + profession	0.0653846	0.121332053833409	0.999291327826784	-0.294001881464354	0.424612474332031	1.0675695491048	0.745275089233455	1.52899777895344
Frequency_reptiles	Level_of_training	Courses - game_warden + courses + profession	-0.0679487	0.0594113501858446	0.936018438592474	-0.243925604037485	0.107950489640228	0.934308385599233	0.783545924747793	1.11399258984719
Frequency_reptiles	Level_of_training	Game_warden + profession - game_warden + courses + profession	-0.134615	0.0780245142125955	0.631212804589705	-0.365724608808589	0.0963918249426637	0.874052020901697	0.693693812072575	1.10119045336015
Frequency_reptiles	Level_of_training	Profession - game_warden + courses + profession	-0.0605413	0.061468807382689	0.971242827925359	-0.242612401014072	0.121449411370085	0.941254884466452	0.784575555534319	1.12913224322711
Frequency_reptiles	Level_of_training	Game_warden_without_additional_training - game_warden + courses + profession	-0.134615	0.261614046485981	0.999477561145623	-0.90951824599917	0.639945424507348	0.874052020901696	0.4027181884068	1.89637738075093
Frequency_reptiles	Level_of_training	Hunter_without_additional_training - game_warden + profession + courses	-0.134615	0.0803541156257542	0.665793720789177	-0.372624906499742	0.10328907675214	0.874052020901697	0.688923595148631	1.10881189449253
Frequency_reptiles	Level_of_training	Game_warden + courses - courses + profession_(not_game_warden)	0.173684	0.123277046977514	0.82908762641061	-0.191463371298722	0.538670611431519	1.18967981813128	0.825749870697896	1.71372713793426
Frequency_reptiles	Level_of_training	Courses - courses + profession_(not_game_warden)	0.0403509	0.0632887948610811	0.997896750502272	-0.147111030491745	0.227730036739098	1.04117603503236	0.863198130782534	1.25574627430965
Frequency_reptiles	Level_of_training	Game_warden + profession - courses + profession_(not_game_warden)	-0.0263158	0.0810159727595396	0.999976324738548	-0.266285737389008	0.213548232567108	0.974027453420301	0.766220158471203	1.23806321179495
Frequency_reptiles	Level_of_training	Profession - courses + profession_(not_game_warden)	0.0477583	0.0652240546509727	0.994990926348859	-0.145435877788744	0.24086716855869	1.04891708526739	0.864645331267022	1.27235201573082
Frequency_reptiles	Level_of_training	Game_warden_without_additional_training - courses + profession_(not_game_warden)	-0.0263158	0.262521755941926	0.999999993204793	-0.803907293398513	0.750932475388098	0.974027453420301	0.447576729498616	2.11897498768762
Frequency_reptiles	Level_of_training	Hunter_without_additional_training - courses + profession_(not_game_warden)	-0.0263158	0.0832619175977831	0.999980361759215	-0.272938243647911	0.220197802322714	0.974027453420301	0.761139791394475	1.24632323183743
Frequency_reptiles	Level_of_training	Courses - game_warden + courses	-0.133333	0.125173728310455	0.95595502010123	-0.50409890017015	0.237268572731563	0.875173319042947	0.604049639289484	1.26778156361357
Frequency_reptiles	Level_of_training	Game_warden + profession - game_warden + courses	-0.2	0.135005846341357	0.789012712672949	-0.599888377702468	0.199711861740818	0.818730753077981	0.548872899128856	1.22105087599347
Frequency_reptiles	Level_of_training	Profession - game_warden + courses	-0.125926	0.126163259347897	0.969061463965431	-0.499622491471112	0.247605685066163	0.881680154005637	0.606759673434304	1.28095473301598
Frequency_reptiles	Level_of_training	Game_warden_without_additional_training - game_warden + courses	-0.2	0.283867333532768	0.996056962182281	-1.04081727247667	0.640446124732202	0.818730753077981	0.353165931185567	1.89732713508314
Frequency_reptiles	Level_of_training	Hunter_without_additional_training - game_warden + courses	-0.2	0.136365456132525	0.79753088976034	-0.603915552587353	0.203737258978022	0.818730753077981	0.546666936853808	1.22597599694984
Frequency_reptiles	Level_of_training	Game_warden + profession + courses	-0.0666667	0.0838738325690304	0.991728499184307	-0.31510161779399	0.18165862202296	0.935506985031618	0.729714718501411	1.19920474190605
Frequency_reptiles	Level_of_training	Profession - courses	0.00740741	0.0687416122356493	0.999999988708241	-0.196205788187553	0.210930725473965	1.00743491011564	0.821843091674679	1.23482681005638
Frequency_reptiles	Level_of_training	Game_warden_without_additional_training - courses	-0.0666667	0.263417737235888	0.99999573594364	-0.84691207422459	0.713234330360425	0.935506985031617	0.428736797394714	2.04058050848872
Frequency_reptiles	Level_of_training	Hunter_without_additional_training - courses	-0.0666667	0.0860452141010952	0.992926301106931	-0.321533266954094	0.18808743216898	0.935506985031618	0.725036509869951	1.20693903603433
Frequency_reptiles	Level_of_training	Profession - game_warden + profession	0.0740741	0.0853435735129648	0.986055332120618	-0.178714261278009	0.326750825347709	1.07688657191757	0.836344841364039	1.38645596445272
Frequency_reptiles	Level_of_training	Game_warden_without_additional_training - game_warden + profession	-6.10623e-16	0.268229417808118	1	-0.79449764322175	0.794146941567635	0.999999999999999	0.451808146807476	2.21255275474369
Frequency_reptiles	Level_of_training	Hunter_without_additional_training - game_warden + profession	2.498e-16	0.0998092939405432	1	-0.295635912926283	0.29550541536652	1	0.744058280712305	1.34380536696329
Frequency_reptiles	Level_of_training	Game_warden_without_additional_training - profession	-0.0740741	0.263889389784092	0.99999129732546	-0.855716520185895	0.707223344835821	0.92860290589318	0.424978576235518	2.0283513999095
Frequency_reptiles	Level_of_training	Hunter_without_additional_training - profession	-0.0740741	0.0874784808958659	0.987928804617977	-0.333186021869834	0.184923498317973	0.92860290589318	0.716636871624778	1.20312639541401
Frequency_reptiles	Level_of_training	Hunter_without_additional_training - game_warden_without_additional_training	8.60423e-16	0.268916306046263	1	-0.796532211580516	0.796180611841313	1	0.450889846736655	2.21705693596732
Frequency_amphibians	Hunting_system	(Intercept)	0.0909091
Frequency_amphibians	Hunting_system	Hunting_ground	-0.0909091	0.0333951030480261	0.00713669247959868	-0.156362290143226	-0.0254558916749557	0.913100716282262	0.855249285850467	0.974865377696387
Frequency_amphibians	Hunting_system	Hunting_prohibition	-0.0909091	0.0792497455124409	0.252888401225116	-0.246235737897441	0.0644175560792581	0.913100716282262	0.781737917949134	1.06653764507484
Frequency_amphibians	Hunting_system	hunting_ground - hunting license	-0.0909091	0.0333951030480261	0.0158920199618527	-0.167825121286411	-0.0140302728908984	0.913100716282262	0.845501682003094	0.986067692691338
Frequency_amphibians	Hunting_system	Hunting_prohibition - hunting_license	-0.0909091	0.0792497455124409	0.467456069744384	-0.273438122919072	0.0915316326448116	0.913100716282262	0.760759408470992	1.09585144082367
Frequency_amphibians	Hunting_system	Hunting_prohibition - hunting_ground	4.16334e-17	0.0803530433166532	1	-0.185070161687047	0.184980623819757	1	0.831045974219034	1.20319512657619
Frequency_amphibians	Distance_FIWI_km	(Intercept)	0.0401334
Frequency_amphibians	Distance_FIWI_km	Distance_FIWI_km	7.64068e-05	0.000195449657579313	0.696320420267776	-0.000306667497826746	0.000459481081465533	1.00007640971089	0.999693379519844	1.00045958665907
Frequency_amphibians	Years	(Intercept)	0.0194739
Frequency_amphibians	Years	Years	0.00219951	0.00162216479158891	0.176854697528947	-0.000979872761083331	0.00537889637592301	1.00220193250798	0.999020607157465	1.00539338861146
Frequency_amphibians	Function_all	(Intercept)	0.0606061
Frequency_amphibians	Function_all	Function_all_hunting_inspector	0.106061	0.0922796064861143	0.251993348901229	-0.0748040991597071	0.28692531128092	1.11188926169252	0.927925249860334	1.33232470013421
Frequency_amphibians	Function_all	Function_all_voluntary_game_keeper	-0.0397727	0.0386033290056133	0.304302634369235	-0.11543386180708	0.0358884072616252	0.961007825204151	0.890979498062364	1.03654016968073
Frequency_amphibians	Function_all	Function_all_hunter	-0.0606061	0.0697568256700463	0.38614290529863	-0.197326926595191	0.0761148053830694	0.941193940124833	0.820922208134962	1.07908645197971
Frequency_amphibians	Function_all	Function_all_no_function	0.00606061	0.0608125907435831	0.920728682785898	-0.113129881603391	0.125251093724603	1.00607900869177	0.893034663809266	1.13343301525683
Frequency_amphibians	Function_all	Hunting_inspector - game_warden	0.106061	0.0922796064861143	0.760964231245402	-0.141563628027503	0.353634907531241	1.11188926169252	0.86799994470344	1.42423511403452
Frequency_amphibians	Function_all	Voluntary_game_keeper - game_warden	-0.0397727	0.0386033290056133	0.826267456238843	-0.143361376404046	0.0637950335460616	0.961007825204151	0.866440901016028	1.06587390797537
Frequency_amphibians	Function_all	Hunter - game_warden	-0.0606061	0.0697568256700463	0.898534699968008	-0.247792386888912	0.126542520165892	0.941193940124833	0.780521973052797	1.1348977061889
Frequency_amphibians	Function_all	No_function - game_warden	0.00606061	0.0608125907435831	0.999974653687721	-0.15712464991531	0.169212956263007	1.00607900869177	0.854597526668888	1.18437233157575
Frequency_amphibians	Function_all	Voluntary_game_keeper - hunting_inspector	-0.145833	0.0950396750732845	0.512945997274155	-0.400863969506951	0.109145876746037	0.864301741471364	0.66974116006189	1.11532503846234
Frequency_amphibians	Function_all	Hunter - hunting_inspector	-0.166667	0.111392717694116	0.538247411996496	-0.465579259083813	0.132185651003179	0.846481724890614	0.627771357586321	1.14132018683755
Frequency_amphibians	Function_all	No_function - hunting_inspector	-0.1	0.106021196091472	0.86775543082086	-0.384498585104028	0.184441216894192	0.90483741803596	0.680791909842247	1.20254628980137
Frequency_amphibians	Function_all	Hunter - voluntary_game_keeper	-0.0208333	0.0733691269701678	0.998388768589031	-0.217712953473834	0.176006586675243	0.97938218133124	0.804356296212605	1.19244591287878
Frequency_amphibians	Function_all	No_function - voluntary_game_keeper	0.0458333	0.0649244580859164	0.949957960932227	-0.128385758178828	0.220017294135105	1.046899913097	0.879514033964267	1.24609828059306
Frequency_amphibians	Function_all	No_function - hunter	0.0666667	0.087126247336813	0.933790861386226	-0.167128979926125	0.300415169131456	1.06893910574725	0.846090475612141	1.35041934363532
Frequency_amphibians	Level_of_training	(Intercept)	0.115385
Frequency_amphibians	Level_of_training	Courses + profession_(not_game_warden)	-0.115385	0.0465203587498329	0.0140947586361664	-0.206562843082171	-0.0242063876870601	0.891023376695556	0.813375144849752	0.976084237199805
Frequency_amphibians	Level_of_training	Game_warden + courses	-0.115385	0.102062458258653	0.259836356318834	-0.315423357745197	0.0846541269759666	0.891023376695557	0.729479977888227	1.08834057394732
Frequency_amphibians	Level_of_training	Courses	-0.0809019	0.0505192749882758	0.111132823148888	-0.179917816266021	0.0181141027381696	0.922284202959248	0.835338859856981	1.01827915820151
Frequency_amphibians	Level_of_training	Game_warden + profession	-0.115385	0.0656328931504657	0.0805315075701533	-0.244022722160694	0.0132534913914632	0.891023376695557	0.78346983193319	1.0133417082046
Frequency_amphibians	Level_of_training	Profession	-0.0413105	0.051706514391644	0.425431937346558	-0.142653447284265	0.0600323646631829	0.959531109628094	0.867054496926007	1.06187091308367
Frequency_amphibians	Level_of_training	Game_warden_without_additional_training	-0.115385	0.220065282468667	0.600735016316089	-0.546704643270836	0.315935412501605	0.891023376695556	0.57885420192188	1.37154166831996
Frequency_amphibians	Level_of_training	Hunter_without_additional_training	-0.115385	0.0675925142025933	0.0896256076040054	-0.24786350884621	0.017094278076979	0.891023376695556	0.780466462776383	1.01724122135075
Frequency_amphibians	Level_of_training	Courses + profession_(not_game_warden) - game_warden + courses + profession	-0.115385	0.0465203587498329	0.1750056327124	-0.253325772853101	0.0223086124136858	0.891023376695556	0.776214970864534	1.02255931027723
Frequency_amphibians	Level_of_training	Game_warden + courses - game_warden + courses + profession	-0.115385	0.102062458258653	0.939823401911469	-0.418018000092298	0.186704828728148	0.891023376695557	0.658350377950605	1.20527147102644
Frequency_amphibians	Level_of_training	Courses - game_warden + courses + profession	-0.0809019	0.0505192749882758	0.715250401793283	-0.230700513816984	0.0686275584448654	0.922284202959248	0.793977215637818	1.07103723608207
Frequency_amphibians	Level_of_training	Game_warden + profession - game_warden + courses + profession	-0.115385	0.0656328931504657	0.608281259138654	-0.309997844785242	0.0788788243327565	0.891023376695557	0.733448536961697	1.08207319318447
Frequency_amphibians	Level_of_training	Profession - game_warden + courses + profession	-0.0413105	0.051706514391644	0.991484961603834	-0.194629574858835	0.111732923015932	0.959531109628094	0.823139513159896	1.11821417149186
Frequency_amphibians	Level_of_training	Game_warden_without_additional_training - game_warden + courses + profession	-0.115385	0.220065282468667	0.999408367859444	-0.767917411737272	0.53597534579721	0.891023376695556	0.463978338674268	1.70911440713262
Frequency_amphibians	Level_of_training	Hunter_without_additional_training - game_warden + profession + courses	-0.115385	0.0675925142025933	0.643872072808367	-0.315808470571336	0.0846790063429582	0.891023376695556	0.729199099880665	1.08836765150871
Frequency_amphibians	Level_of_training	Game_warden + courses - courses + profession_(not_game_warden)	4.16334e-16	0.103698553382009	1	-0.307484698435891	0.306932038292472	1	0.735294118611816	1.35924858807786
Frequency_amphibians	Level_of_training	Courses - courses + profession_(not_game_warden)	0.0344828	0.0537479463148414	0.997817319020563	-0.124889484531882	0.193568552765536	1.03508418194327	0.882594437532358	1.21357257745635
Frequency_amphibians	Level_of_training	Game_warden + profession - courses + profession_(not_game_warden)	5.68989e-16	0.0681492571567915	1	-0.202074697303555	0.201711496689798	1	0.817033895433881	1.22349497483792
Frequency_amphibians	Level_of_training	Profession - courses + profession_(not_game_warden)	0.0740741	0.0548653644684453	0.85807146416919	-0.0886115131202608	0.236467256994607	1.07688657191757	0.915201048120901	1.26676607721258
Frequency_amphibians	Level_of_training	Game_warden_without_additional_training - courses + profession_(not_game_warden)	-1.249e-16	0.220828832211141	1	-0.654796857466803	0.653619952967168	1	0.519547594082096	1.92248756256011
Frequency_amphibians	Level_of_training	Hunter_without_additional_training - courses + profession_(not_game_warden)	-2.77556e-16	0.0700385077221797	1	-0.207676662050627	0.207303392699606	1	0.812469696531311	1.23035579612758
Frequency_amphibians	Level_of_training	Courses - game_warden + courses	0.0344828	0.105553035677091	0.999975401909541	-0.278500810442234	0.346903784099993	1.03508418194327	0.756917654311623	1.41468060405447
Frequency_amphibians	Level_of_training	Game_warden + profession - game_warden + courses	1.52656e-16	0.113564619748444	1	-0.336739344161336	0.336134102940599	1	0.714094948664229	1.39952669287219
Frequency_amphibians	Level_of_training	Profession - game_warden + courses	0.0740741	0.106126386096208	0.996282719293331	-0.240609581199994	0.388192130100633	1.07688657191757	0.786148493632587	1.47431301698683
Frequency_amphibians	Level_of_training	Game_warden_without_additional_training - game_warden + courses	-5.41234e-16	0.238784368716469	1	-0.708038224366654	0.70676562605976	0.999999999999999	0.492609639748767	2.02742319783328
Frequency_amphibians	Level_of_training	Hunter_without_additional_training - game_warden + courses	-6.93889e-16	0.114708300360244	1	-0.340130561073793	0.339519224621537	0.999999999999999	0.711677399331199	1.40427228870128
Frequency_amphibians	Level_of_training	Game_warden + profession + courses	-0.0344828	0.0709392318689058	0.999641458751646	-0.244830228349892	0.175486641359418	0.966104996525597	0.782837430563227	1.19182606736885
Frequency_amphibians	Level_of_training	Profession - courses	0.0395913	0.0582946102601537	0.996870270188737	-0.13326259688857	0.212134547398975	1.04038549782088	0.875235227881668	1.23631421675069
Frequency_amphibians	Level_of_training	Game_warden_without_additional_training - courses	-0.0344828	0.221705720500993	0.999999854163252	-0.691879746200915	0.621732651094726	0.966104996525596	0.500634118946699	1.86215170749049
Frequency_amphibians	Level_of_training	Hunter_without_additional_training - courses	-0.0344828	0.0727560714379061	0.999696627196014	-0.250217481583046	0.180864211768808	0.966104996525596	0.778631426660843	1.19825245966373
Frequency_amphibians	Level_of_training	Profession - game_warden + profession	0.0740741	0.0717895612421656	0.962899002356766	-0.138794773845863	0.286560320425153	1.07688657191757	0.870406640337042	1.33183850253598
Frequency_amphibians	Level_of_training	Game_warden_without_additional_training - game_warden + profession	-6.93889e-16	0.225630020211903	1	-0.669033235857829	0.667830743486785	0.999999999999999	0.512203518497705	1.95000267327853
Frequency_amphibians	Level_of_training	Hunter_without_additional_training - game_warden + profession	-8.46545e-16	0.0839578790170234	1	-0.248950079522956	0.248502627056691	0.999999999999999	0.77961889136026	1.28210419052528
Frequency_amphibians	Level_of_training	Game_warden_without_additional_training - profession	-0.0740741	0.221979262518048	0.999971540880736	-0.732282162502679	0.582950978650962	0.92860290589318	0.480810449464218	1.79131677634115
Frequency_amphibians	Level_of_training	Hunter_without_additional_training - profession	-0.0740741	0.0735854089903016	0.967577290536716	-0.292267930735822	0.143727610070702	0.92860290589318	0.746568480531723	1.1545695725644
Frequency_amphibians	Level_of_training	Hunter_without_additional_training - game_warden_without_additional_training	-1.52656e-16	0.226207818904986	1	-0.670746511994332	0.66954094025238	1	0.511326723742668	1.95334041482717
Animals_unknown_cause_of_death_ruminants	Hunting_system	(Intercept)	0.526316
Animals_unknown_cause_of_death_ruminants	Hunting_system	Hunting_ground	-0.167341	0.0748636581071808	0.0266491540390291	-0.31407150414032	-0.020611356858331	0.845910742298517	0.730466794891799	0.979599605266139
Animals_unknown_cause_of_death_ruminants	Hunting_system	Hunting_prohibition	-0.383459	0.191887356597219	0.0472093253439187	-0.759550954635686	-0.00736633859739786	0.681500259807617	0.467876477608598	0.992660726377403
Animals_unknown_cause_of_death_ruminants	Hunting_system	hunting_ground - hunting license	-0.167341	0.0748636581071808	0.0588166798582901	-0.339572429246099	0.00483791011920631	0.845910742298517	0.71207472000716	1.0048496317014
Animals_unknown_cause_of_death_ruminants	Hunting_system	Hunting_prohibition - hunting_license	-0.383459	0.191887356597219	0.1022588395126	-0.824913845430124	0.0578641442714057	0.681500259807617	0.4382727500387	1.05957103713646
Animals_unknown_cause_of_death_ruminants	Hunting_system	Hunting_prohibition - hunting_ground	-0.216117	0.193317085249975	0.483948885938625	-0.660861642307964	0.228493815593032	0.80564086224492	0.516406185322193	1.25670575312805
Animals_unknown_cause_of_death_ruminants	Distance_FIWI_km	(Intercept)	0.27025
Animals_unknown_cause_of_death_ruminants	Distance_FIWI_km	Distance_FIWI_km	0.00130531	0.000431506372979719	0.00285442985971926	0.000459570006260579	0.00215104390654009	1.00130615924032	1.00045967562474	1.00215335906119
Animals_unknown_cause_of_death_ruminants	Years	(Intercept)	0.425632
Animals_unknown_cause_of_death_ruminants	Years	Years	0.00089541	0.00369114280544024	0.808607363036379	-0.00633909666035013	0.00812991726056385	1.00089581129959	0.993680953024883	1.00816305477878
Animals_unknown_cause_of_death_ruminants	Function_all	(Intercept)	0.479592
Animals_unknown_cause_of_death_ruminants	Function_all	Function_all_hunting_inspector	-0.0510204	0.195358579413977	0.794273999039991	-0.433916187885568	0.331875371559038	0.950259277288061	0.647966560657133	1.39357915809153
Animals_unknown_cause_of_death_ruminants	Function_all	Function_all_voluntary_game_keeper	-0.0995918	0.086782611418769	0.252699630501491	-0.269682629599816	0.0704989561304279	0.905206814813045	0.763621806841838	1.07304344931272
Animals_unknown_cause_of_death_ruminants	Function_all	Function_all_hunter	-0.206865	0.158782913095313	0.194350085182012	-0.518073355034587	0.104344227019746	0.813129769567762	0.59566708211824	1.10998247512035
Animals_unknown_cause_of_death_ruminants	Function_all	Function_all_no_function	0.0204082	0.142669734329599	0.886419371621971	-0.259219377704606	0.30003570423522	1.0206178337299	0.771653720851788	1.34990700411279
Animals_unknown_cause_of_death_ruminants	Function_all	Hunting_inspector - game_warden	-0.0510204	0.195358579413977	0.998844500197151	-0.575599743416234	0.473757132447921	0.950259277288061	0.562367491446644	1.60601689026772
Animals_unknown_cause_of_death_ruminants	Function_all	Voluntary_game_keeper - game_warden	-0.0995918	0.086782611418769	0.762661501219126	-0.332621605614746	0.133525979359026	0.905206814813045	0.717041467293564	1.14285095628475
Animals_unknown_cause_of_death_ruminants	Function_all	Hunter - game_warden	-0.206865	0.158782913095313	0.666864930642962	-0.633230456157789	0.219662424851694	0.813129769567762	0.530874062576929	1.24565615704183
Animals_unknown_cause_of_death_ruminants	Function_all	No_function - game_warden	0.0204082	0.142669734329599	0.999893474897391	-0.362690416893515	0.403651492151746	1.0206178337299	0.69580180864454	1.49728204147684
Animals_unknown_cause_of_death_ruminants	Function_all	Voluntary_game_keeper - hunting_inspector	-0.0485714	0.201513108560929	0.999157334650283	-0.58967698355013	0.492738575978869	0.952589294783219	0.554506370488353	1.636792568558
Animals_unknown_cause_of_death_ruminants	Function_all	Hunter - hunting_inspector	-0.155844	0.241429751207802	0.963732286465168	-0.804134385936895	0.492691022130919	0.855692534661012	0.447475099703114	1.63671473462374
Animals_unknown_cause_of_death_ruminants	Function_all	No_function - hunting_inspector	0.0714286	0.231151388425218	0.997766178533424	-0.549262068555811	0.692353731155489	1.0740414307163	0.57737571691287	1.99841373058657
Animals_unknown_cause_of_death_ruminants	Function_all	Hunter - voluntary_game_keeper	-0.107273	0.166296638156864	0.963826480722652	-0.553814569257936	0.339437834636816	0.898280653947242	0.574753187618843	1.40415799965221
Animals_unknown_cause_of_death_ruminants	Function_all	No_function - voluntary_game_keeper	0.12	0.15098745466071	0.92490813543771	-0.285433428288873	0.525586615943223	1.12749685157938	0.75168838069445	1.69145078940668
Animals_unknown_cause_of_death_ruminants	Function_all	No_function - hunter	0.227273	0.201191459339835	0.773029182303661	-0.31296913113789	0.767718708918621	1.25517214093937	0.731272485770004	2.15484481404497
Animals_unknown_cause_of_death_ruminants	Level_of_training	(Intercept)	0.45283
Animals_unknown_cause_of_death_ruminants	Level_of_training	Courses + profession_(not_game_warden)	0.00431267	0.109315829229275	0.968576211541918	-0.209942419765898	0.218567756693121	1.00432198140131	0.810630920944595	1.24429332297181
Animals_unknown_cause_of_death_ruminants	Level_of_training	Game_warden + courses	-0.0242588	0.201837726112103	0.904473372917593	-0.419853434008999	0.371335913793365	0.976033118644054	0.657143127590887	1.44966995574078
Animals_unknown_cause_of_death_ruminants	Level_of_training	Courses	-0.0956873	0.117257122780283	0.415601912197886	-0.325507069116533	0.134132406043757	0.908748108527919	0.722161075207279	1.14354422178741
Animals_unknown_cause_of_death_ruminants	Level_of_training	Game_warden + profession	0.10967	0.143166132700995	0.444707364674832	-0.170930652579077	0.390270275220586	1.11590954892128	0.842880023000677	1.47738003914313
Animals_unknown_cause_of_death_ruminants	Level_of_training	Profession	-0.0956873	0.117257122780283	0.415601912197886	-0.325507069116533	0.134132406043757	0.908748108527919	0.722161075207279	1.14354422178741
Animals_unknown_cause_of_death_ruminants	Level_of_training	Game_warden_without_additional_training	0.54717	0.506608671853591	0.2816258145794	-0.445764939767954	1.54010456240946	1.72835451990444	0.640334271495183	4.66507803728657
Animals_unknown_cause_of_death_ruminants	Level_of_training	Hunter_without_additional_training	0.0471698	0.16045076605266	0.769125288347747	-0.267307911434321	0.36164753407583	1.04830000717495	0.765437348264515	1.4356928199736
Animals_unknown_cause_of_death_ruminants	Level_of_training	Courses + profession_(not_game_warden) - game_warden + courses + profession	0.00431267	0.109315829229275	0.999999999990138	-0.319931164837984	0.328630514522602	1.00432198140131	0.726199023380694	1.38906452159083
Animals_unknown_cause_of_death_ruminants	Level_of_training	Game_warden + courses - game_warden + courses + profession	-0.0242588	0.201837726112103	0.999999976224609	-0.622933613337029	0.574552748231282	0.976033118644054	0.536368629154423	1.77633587985953
Animals_unknown_cause_of_death_ruminants	Level_of_training	Courses - game_warden + courses + profession	-0.0956873	0.117257122780283	0.990462435292847	-0.443485991988875	0.252190718360814	0.908748108527919	0.641795223945946	1.28684143817258
Animals_unknown_cause_of_death_ruminants	Level_of_training	Game_warden + profession - game_warden + courses + profession	0.10967	0.143166132700995	0.993492416913341	-0.314978073557604	0.534414627451626	1.11590954892128	0.729804876118201	1.70644904140633
Animals_unknown_cause_of_death_ruminants	Level_of_training	Profession - game_warden + courses + profession	-0.0956873	0.117257122780283	0.990453704505104	-0.443485991988876	0.252190718360814	0.908748108527919	0.641795223945946	1.28684143817258
Animals_unknown_cause_of_death_ruminants	Level_of_training	Game_warden_without_additional_training - game_warden + courses + profession	0.54717	0.506608671853591	0.953162223139924	-0.955492144443359	2.05017476868846	1.72835451990444	0.38462280798859	7.76925881083387
Animals_unknown_cause_of_death_ruminants	Level_of_training	Hunter_without_additional_training - game_warden + profession + courses	0.0471698	0.16045076605266	0.99998824749291	-0.428746364844148	0.523194621374319	1.04830000717495	0.651325107177743	1.68740968338349
Animals_unknown_cause_of_death_ruminants	Level_of_training	Game_warden + courses - courses + profession_(not_game_warden)	-0.0285714	0.207804657654805	0.99999993932265	-0.644944914927194	0.587942752831163	0.971832875032981	0.524691443976947	1.80028098020052
Animals_unknown_cause_of_death_ruminants	Level_of_training	Courses - courses + profession_(not_game_warden)	-0.1	0.127253844357004	0.992395539252354	-0.47745013313799	0.277536290906504	0.904837418035959	0.620363220391969	1.31987401769919
Animals_unknown_cause_of_death_ruminants	Level_of_training	Game_warden + profession - courses + profession_(not_game_warden)	0.105357	0.151462370288746	0.996414953778432	-0.343898375667678	0.554715209638199	1.11110736356112	0.709000976139345	1.74144496740462
Animals_unknown_cause_of_death_ruminants	Level_of_training	Profession - courses + profession_(not_game_warden)	-0.1	0.127253844357004	0.992390461940281	-0.47745013313799	0.277536290906504	0.904837418035959	0.620363220391969	1.31987401769919
Animals_unknown_cause_of_death_ruminants	Level_of_training	Game_warden_without_additional_training - courses + profession_(not_game_warden)	0.542857	0.509015377428016	0.956227306301909	-0.966943389694814	2.05300230648316	1.72091674971895	0.380243519890964	7.79125777054659
Animals_unknown_cause_of_death_ruminants	Level_of_training	Hunter_without_additional_training - courses + profession_(not_game_warden)	0.0428571	0.167895075531749	0.999995548139074	-0.455139746218245	0.540967706023287	1.04378877151755	0.634359312438814	1.71766825610219
Animals_unknown_cause_of_death_ruminants	Level_of_training	Courses - game_warden + courses	-0.0714286	0.212089740595006	0.999970194147715	-0.700512126658553	0.557798580082268	0.931062779704023	0.496331054328613	1.74682277397136
Animals_unknown_cause_of_death_ruminants	Level_of_training	Game_warden + profession - game_warden + courses	0.133929	0.227440908315777	0.998759968242135	-0.540688384613828	0.808699517326669	1.14331115164571	0.582347235486084	2.24498652135781
Animals_unknown_cause_of_death_ruminants	Level_of_training	Profession - game_warden + courses	-0.0714286	0.212089740595006	0.999970227428791	-0.700512126658553	0.557798580082268	0.931062779704023	0.496331054328613	1.74682277397136
Animals_unknown_cause_of_death_ruminants	Level_of_training	Game_warden_without_additional_training - game_warden + courses	0.571429	0.536549318907597	0.956512489610092	-1.02004092703789	2.16326134294387	1.77079495243516	0.360580182392298	8.6994633769153
Animals_unknown_cause_of_death_ruminants	Level_of_training	Hunter_without_additional_training - game_warden + courses	0.0714286	0.238699127668771	0.999986702167852	-0.63658161069007	0.779600365829264	1.0740414307163	0.52909799914969	2.1806006488139
Animals_unknown_cause_of_death_ruminants	Level_of_training	Game_warden + profession + courses	0.205357	0.15728996133292	0.879411261752945	-0.261183708198192	0.672004487764564	1.22796354506745	0.770139425692429	1.95815849409339
Animals_unknown_cause_of_death_ruminants	Level_of_training	Profession - courses	-1.38778e-17	0.134137329726899	1	-0.397867374616615	0.397958192878823	1	0.671751113003292	1.48878178692562
Animals_unknown_cause_of_death_ruminants	Level_of_training	Game_warden_without_additional_training - courses	0.642857	0.510779734113259	0.898559339337928	-0.872176682795804	2.15823679414952	1.90190714421865	0.418040616383726	8.65586212872291
Animals_unknown_cause_of_death_ruminants	Level_of_training	Hunter_without_additional_training - courses	0.142857	0.173170548045671	0.9898141016893	-0.370787429105996	0.656618960692636	1.15356499489511	0.690190640407749	1.92826177173351
Animals_unknown_cause_of_death_ruminants	Level_of_training	Profession - game_warden + profession	-0.205357	0.15728996133292	0.879538311470203	-0.671897993912479	0.261290202050278	0.814356422889631	0.510738279122701	1.29860446843578
Animals_unknown_cause_of_death_ruminants	Level_of_training	Game_warden_without_additional_training - game_warden + profession	0.4375	0.517342483748107	0.988191616661413	-1.09699972655316	1.97234999553076	1.54883029863413	0.333871287664131	7.18754736152091
Animals_unknown_cause_of_death_ruminants	Level_of_training	Hunter_without_additional_training - game_warden + profession	-0.0625	0.191664674419379	0.999976072122547	-0.631000364315025	0.506130131716037	0.939413062813475	0.532059281575822	1.65885919089831
Animals_unknown_cause_of_death_ruminants	Level_of_training	Game_warden_without_additional_training - profession	0.642857	0.510779734113259	0.898615813163986	-0.872176682795804	2.15823679414952	1.90190714421865	0.418040616383726	8.65586212872291
Animals_unknown_cause_of_death_ruminants	Level_of_training	Hunter_without_additional_training - profession	0.142857	0.173170548045671	0.989819760295448	-0.370787429105996	0.656618960692636	1.15356499489511	0.690190640407749	1.92826177173351
Animals_unknown_cause_of_death_ruminants	Level_of_training	Hunter_without_additional_training - game_warden_without_additional_training	-0.5	0.522389847015605	0.975811429497584	-2.04947081011405	1.04982449643088	0.606530659712633	0.128803046825518	2.85714963410005
Animals_unknown_cause_of_death_wild_boar	Hunting_system	(Intercept)	0.513514
Animals_unknown_cause_of_death_wild_boar	Hunting_system	Hunting_ground	-0.143143	0.0792656063634663	0.0728187840412631	-0.298500876828266	0.01221459054198	0.866630007873189	0.741929631304948	1.01228949331124
Animals_unknown_cause_of_death_wild_boar	Hunting_system	Hunting_prohibition	-0.263514	0.183452392196176	0.152837082779854	-0.623073595095737	0.0960465680687091	0.768347239298271	0.536293552585196	1.10081032541127
Animals_unknown_cause_of_death_wild_boar	Hunting_system	hunting_ground - hunting license	-0.143143	0.0792656063634663	0.155968276883799	-0.325847242126396	0.0395682677487454	0.866630007873189	0.721915457279383	1.04036151959954
Animals_unknown_cause_of_death_wild_boar	Hunting_system	Hunting_prohibition - hunting_license	-0.263514	0.183452392196176	0.30603632184654	-0.686364048067338	0.159353943728376	0.768347239298271	0.503403095020232	1.17275296178615
Animals_unknown_cause_of_death_wild_boar	Hunting_system	Hunting_prohibition - hunting_ground	-0.12037	0.182677393712775	0.777427343079195	-0.541434563960953	0.300710674418026	0.886592008490318	0.581912862086493	1.35081845865784
Animals_unknown_cause_of_death_wild_boar	Distance_FIWI_km	(Intercept)	0.400008
Animals_unknown_cause_of_death_wild_boar	Distance_FIWI_km	Distance_FIWI_km	0.000247733	0.000486977794092995	0.611648255643257	-0.000706725918485128	0.00120219195690094	1.00024776370757	0.999293523753457	1.00120291487932
Animals_unknown_cause_of_death_wild_boar	Years	(Intercept)	0.398707
Animals_unknown_cause_of_death_wild_boar	Years	Years	0.00210803	0.00379697162941986	0.57953799724713	-0.00533390214334064	0.00954995314462596	1.00211024894849	0.994680297854346	1.00959569945624
Animals_unknown_cause_of_death_wild_boar	Function_all	(Intercept)	0.443038
Animals_unknown_cause_of_death_wild_boar	Function_all	Function_all_hunting_inspector	0.128391	0.192700779164497	0.506210700290093	-0.249295990210196	0.506077183700249	1.13699702331132	0.779349259490725	1.65877135992094
Animals_unknown_cause_of_death_wild_boar	Function_all	Function_all_voluntary_game_keeper	0.0667659	0.0877748009292484	0.447999498559116	-0.105269501686417	0.238801395456583	1.06904523552334	0.900081916301976	1.26972633812114
Animals_unknown_cause_of_death_wild_boar	Function_all	Function_all_hunter	-0.359705	0.15139562953584	0.0187033352183664	-0.656434622657226	-0.0629746600431952	0.697882421243186	0.51869739352222	0.938967266777655
Animals_unknown_cause_of_death_wild_boar	Function_all	Function_all_no_function	-0.157324	0.141697021538715	0.268564280742965	-0.435044747901737	0.12039736996322	0.85442744531265	0.647235703990338	1.12794497399111
Animals_unknown_cause_of_death_wild_boar	Function_all	Hunting_inspector - game_warden	0.128391	0.192700779164497	0.95979193621116	-0.389648986630036	0.646485579916709	1.13699702331132	0.67729457222844	1.90882062957283
Animals_unknown_cause_of_death_wild_boar	Function_all	Voluntary_game_keeper - game_warden	0.0667659	0.0877748009292484	0.935971291958632	-0.169199997317982	0.302757125579367	1.06904523552334	0.844340020758944	1.35358567318026
Animals_unknown_cause_of_death_wild_boar	Function_all	Hunter - game_warden	-0.359705	0.15139562953584	0.110708180121045	-0.766703145401935	0.0473373876271602	0.697882421243186	0.464542074144481	1.04847569213806
Animals_unknown_cause_of_death_wild_boar	Function_all	No_function - game_warden	-0.157324	0.141697021538715	0.785577483047855	-0.538249320519208	0.223642679240962	0.85442744531265	0.583769351329588	1.25062406563978
Animals_unknown_cause_of_death_wild_boar	Function_all	Voluntary_game_keeper - hunting_inspector	-0.0616246	0.196959394033922	0.99768205103633	-0.591112713528014	0.467920037919451	0.940235738181549	0.553710820303597	1.59666972454929
Animals_unknown_cause_of_death_wild_boar	Function_all	Hunter - hunting_inspector	-0.488095	0.232398846517349	0.2026630958781	-1.1128555641753	0.136731900630246	0.613794413648257	0.328619226686791	1.14652072582832
Animals_unknown_cause_of_death_wild_boar	Function_all	No_function - hunting_inspector	-0.285714	0.226200426907165	0.694189404086958	-0.893811333491238	0.322447792716411	0.751477293075286	0.409093585589561	1.38050281667615
Animals_unknown_cause_of_death_wild_boar	Function_all	Hunter - voluntary_game_keeper	-0.426471	0.156780257845684	0.0456345106990609	-0.847944646658698	-0.00495145685247411	0.652809065559833	0.428294324078425	0.995060781402611
Animals_unknown_cause_of_death_wild_boar	Function_all	No_function - voluntary_game_keeper	-0.22409	0.147436286308862	0.525789825880321	-0.620444194797822	0.172307309738074	0.799243490285395	0.537705538536765	1.18804287426521
Animals_unknown_cause_of_death_wild_boar	Function_all	No_function - hunter	0.202381	0.192233398463776	0.816605378044597	-0.314402166414523	0.719219336605165	1.22431432474055	0.73022529700949	2.05283001569843
Animals_unknown_cause_of_death_wild_boar	Level_of_training	(Intercept)	0.469388
Animals_unknown_cause_of_death_wild_boar	Level_of_training	Courses + profession_(not_game_warden)	-0.0631378	0.113139086829971	0.57761245947735	-0.284886290532534	0.158610780328452	0.938814138343611	0.752099770321666	1.17188173847853
Animals_unknown_cause_of_death_wild_boar	Level_of_training	Game_warden + courses	0.0306122	0.215303390232409	0.887120973658682	-0.391374645706936	0.452599135502855	1.03108561765368	0.676126800579803	1.57239374333424
Animals_unknown_cause_of_death_wild_boar	Level_of_training	Courses	-0.136054	0.115397942912183	0.240203957890809	-0.362230233766596	0.0901213902291807	0.872795132141394	0.696122078582316	1.09430711383425
Animals_unknown_cause_of_death_wild_boar	Level_of_training	Game_warden + profession	0.166976	0.166082713359044	0.316281872469253	-0.15854025537682	0.492492017900011	1.1817257632301	0.853388609619415	1.63638905387376
Animals_unknown_cause_of_death_wild_boar	Level_of_training	Profession	-0.151206	0.127750610078317	0.238382520583481	-0.401592531676744	0.0991806578362989	0.859670642504109	0.669253389696209	1.10426577580562
Animals_unknown_cause_of_death_wild_boar	Level_of_training	Game_warden_without_additional_training	0.530612	0.502840385910982	0.292962183244419	-0.454936801459785	1.5161612912557	1.69997278973861	0.634488065400682	4.55470739867531
Animals_unknown_cause_of_death_wild_boar	Level_of_training	Hunter_without_additional_training	0.0306122	0.160331716949004	0.848829757074591	-0.28363214590156	0.344856635697478	1.03108561765368	0.753043603938792	1.41178750522751
Animals_unknown_cause_of_death_wild_boar	Level_of_training	Courses + profession_(not_game_warden) - game_warden + courses + profession	-0.0631378	0.113139086829971	0.999122299063021	-0.398413883451876	0.272023918608929	0.938814138343611	0.67138409538326	1.31261839694175
Animals_unknown_cause_of_death_wild_boar	Level_of_training	Game_warden + courses - game_warden + courses + profession	0.0306122	0.215303390232409	0.9999999230294	-0.607417362024709	0.668424044938267	1.03108561765368	0.544755961304155	1.95115995596979
Animals_unknown_cause_of_death_wild_boar	Level_of_training	Courses - game_warden + courses + profession	-0.136054	0.115397942912183	0.926093841278137	-0.478024439409711	0.205798856111954	0.872795132141394	0.620007044190655	1.22850607265372
Animals_unknown_cause_of_death_wild_boar	Level_of_training	Game_warden + profession - game_warden + courses + profession	0.166976	0.166082713359044	0.96812975396051	-0.325193276905103	0.658977025548106	1.1817257632301	0.722387719285791	1.93281410328668
Animals_unknown_cause_of_death_wild_boar	Level_of_training	Profession - game_warden + courses + profession	-0.151206	0.127750610078317	0.924652875813988	-0.529781822067294	0.227240712165723	0.859670642504109	0.588733404304111	1.25513195711222
Animals_unknown_cause_of_death_wild_boar	Level_of_training	Game_warden_without_additional_training - game_warden + courses + profession	0.530612	0.502840385910982	0.958474822534549	-0.959503881101308	2.02021968361338	1.69997278973861	0.383082893501284	7.53998116203866
Animals_unknown_cause_of_death_wild_boar	Level_of_training	Hunter_without_additional_training - game_warden + profession + courses	0.0306122	0.160331716949004	0.999999401019687	-0.44451442278612	0.505576716569359	1.03108561765368	0.641135521259541	1.65794140707702
Animals_unknown_cause_of_death_wild_boar	Level_of_training	Game_warden + courses - courses + profession_(not_game_warden)	0.09375	0.221454430224741	0.999858987546041	-0.562507585702922	0.749783556257867	1.09828514030783	0.569778502544078	2.1165418547919
Animals_unknown_cause_of_death_wild_boar	Level_of_training	Courses - courses + profession_(not_game_warden)	-0.0729167	0.126503755078492	0.998913750483712	-0.447797624369403	0.30183631632805	0.929678299989498	0.639033995854578	1.35233985263951
Animals_unknown_cause_of_death_wild_boar	Level_of_training	Game_warden + profession - courses + profession_(not_game_warden)	0.230114	0.173982707466282	0.871838413561793	-0.285466347473255	0.745517614467144	1.25874304078448	0.751663636133336	2.10753204177424
Animals_unknown_cause_of_death_wild_boar	Level_of_training	Profession - courses + profession_(not_game_warden)	-0.0880682	0.137864909226306	0.997899996602479	-0.496616759465469	0.320340927862377	0.915698440610259	0.608586174014991	1.37759734560299
Animals_unknown_cause_of_death_wild_boar	Level_of_training	Game_warden_without_additional_training - courses + profession_(not_game_warden)	0.59375	0.505504667163123	0.927574585379973	-0.904261451373385	2.09125006882872	1.81076607211939	0.404840769313346	8.09502818440343
Animals_unknown_cause_of_death_wild_boar	Level_of_training	Hunter_without_additional_training - courses + profession_(not_game_warden)	0.09375	0.168501555721041	0.999139965051323	-0.405587150457795	0.592916689609571	1.09828514030783	0.666585310064823	1.80925777046585
Animals_unknown_cause_of_death_wild_boar	Level_of_training	Courses - game_warden + courses	-0.166667	0.222616928659544	0.994320727253	-0.826369197749245	0.492810658955191	0.846481724890614	0.437635372692323	1.63691055769042
Animals_unknown_cause_of_death_wild_boar	Level_of_training	Game_warden + profession - game_warden + courses	0.136364	0.252636259025001	0.999293043565397	-0.612298114229973	0.884769813109153	1.14609858094928	0.54210362041928	2.42242671642911
Animals_unknown_cause_of_death_wild_boar	Level_of_training	Profession - game_warden + courses	-0.181818	0.229263669326012	0.991939269049579	-0.861217650000385	0.497349356876054	0.833752918075181	0.422647132585947	1.64435688576941
Animals_unknown_cause_of_death_wild_boar	Level_of_training	Game_warden_without_additional_training - game_warden + courses	0.5	0.537670963880838	0.979414879245057	-1.09333298638873	2.09278906352597	1.64872127070013	0.335097754117108	8.10749598132917
Animals_unknown_cause_of_death_wild_boar	Level_of_training	Hunter_without_additional_training - game_warden + courses	6.59195e-17	0.248893292712481	1	-0.737569852214657	0.737318064855119	1	0.478274782814432	2.09032188243998
Animals_unknown_cause_of_death_wild_boar	Level_of_training	Game_warden + profession + courses	0.30303	0.175460008996186	0.63191256858503	-0.216927513006134	0.822810618854148	1.35395549277497	0.804988318373498	2.27689032358757
Animals_unknown_cause_of_death_wild_boar	Level_of_training	Profession - courses	-0.0151515	0.139724605762985	0.999999988358396	-0.429211113544976	0.39876673395461	0.984962691525233	0.651022475009766	1.48998601492152
Animals_unknown_cause_of_death_wild_boar	Level_of_training	Game_warden_without_additional_training - courses	0.666667	0.506015020313967	0.874136530794811	-0.832857164144277	2.16567859864554	1.94773404105468	0.434805200061178	8.72051764088256
Animals_unknown_cause_of_death_wild_boar	Level_of_training	Hunter_without_additional_training - courses	0.166667	0.170026487760157	0.972259574515068	-0.337189464139979	0.670350793961534	1.18136041286565	0.713773592591007	1.95492297554219
Animals_unknown_cause_of_death_wild_boar	Level_of_training	Profession - game_warden + profession	-0.318182	0.183819878968409	0.629427934847112	-0.862913255044868	0.226363661392259	0.727470509024283	0.421931097204056	1.25403162525242
Animals_unknown_cause_of_death_wild_boar	Level_of_training	Game_warden_without_additional_training - game_warden + profession	0.363636	0.519921131741809	0.996277494582253	-1.17709680808905	1.90384356872161	1.43855100957768	0.30817212395652	6.71164158579443
Animals_unknown_cause_of_death_wild_boar	Level_of_training	Hunter_without_additional_training - game_warden + profession	-0.136364	0.207787846103649	0.997509807677119	-0.752121695861499	0.479184219184796	0.872525292869423	0.471365397030484	1.61475657730086
Animals_unknown_cause_of_death_wild_boar	Level_of_training	Game_warden_without_additional_training - profession	0.681818	0.508974197705898	0.864078397589417	-0.826474868957903	2.18959634017625	1.97746986542057	0.43758912967686	8.93160705600719
Animals_unknown_cause_of_death_wild_boar	Level_of_training	Hunter_without_additional_training - profession	0.181818	0.178640811930179	0.965861883043584	-0.347565618841552	0.711021264476833	1.19939610203539	0.706405658887696	2.03606956273383
Animals_unknown_cause_of_death_wild_boar	Level_of_training	Hunter_without_additional_training - game_warden_without_additional_training	-0.5	0.518112704934743	0.974637776664854	-2.03537408358652	1.03484994640106	0.606530659712632	0.13063160622292	2.81468385049302
Animals_unknown_cause_of_death_huntable_endemic_carnivores	Hunting_system	(Intercept)	0.244444
Animals_unknown_cause_of_death_huntable_endemic_carnivores	Hunting_system	Hunting_ground	-0.0649573	0.06235751993776	0.299008524674077	-0.187175758200513	0.0572612282859835	0.937107509851184	0.82929796765727	1.05893239736289
Animals_unknown_cause_of_death_huntable_endemic_carnivores	Hunting_system	Hunting_prohibition	-0.244444	0.14871320692942	0.102047968267878	-0.535916974051562	0.0470280851626721	0.783139494906557	0.585132492755187	1.04815144617015
Animals_unknown_cause_of_death_huntable_endemic_carnivores	Hunting_system	hunting_ground - hunting license	-0.0649573	0.06235751993776	0.533714493216795	-0.208469196769504	0.0785510338574791	0.937107509851184	0.811826041182071	1.08171855802438
Animals_unknown_cause_of_death_huntable_endemic_carnivores	Hunting_system	Hunting_prohibition - hunting_license	-0.244444	0.14871320692942	0.212785523546002	-0.586698588511368	0.0978010354756598	0.783139494906557	0.556160371422568	1.10274335647258
Animals_unknown_cause_of_death_huntable_endemic_carnivores	Hunting_system	Hunting_prohibition - hunting_ground	-0.179487	0.149644128114013	0.435857704460913	-0.523883780433388	0.16490070307602	0.835698664959928	0.592216038699467	1.17927601441668
Animals_unknown_cause_of_death_huntable_endemic_carnivores	Distance_FIWI_km	(Intercept)	0.115353
Animals_unknown_cause_of_death_huntable_endemic_carnivores	Distance_FIWI_km	Distance_FIWI_km	0.000700781	0.000363092391832012	0.0552289688758318	-1.08674922835145e-05	0.00141242852981898	1.0007010261228	0.999989132566767	1.00141342647678
Animals_unknown_cause_of_death_huntable_endemic_carnivores	Years	(Intercept)	0.177402
Animals_unknown_cause_of_death_huntable_endemic_carnivores	Years	Years	0.0018374	0.00306218566613743	0.549268521712629	-0.00416437794630764	0.00783916929290068	1.00183908471905	0.995844281051582	1.00786997602762
Animals_unknown_cause_of_death_huntable_endemic_carnivores	Function_all	(Intercept)	0.147368
Animals_unknown_cause_of_death_huntable_endemic_carnivores	Function_all	Function_all_hunting_inspector	0.0192982	0.169985968628015	0.909744776304595	-0.313868130774032	0.352464622002102	1.01948566040685	0.73061536749018	1.4225693272037
Animals_unknown_cause_of_death_huntable_endemic_carnivores	Function_all	Function_all_voluntary_game_keeper	0.138346	0.0710249961183011	0.0530705955708211	-0.000860569732313842	0.277552299055622	1.14837266311915	0.999139800451621	1.31989514660839
Animals_unknown_cause_of_death_huntable_endemic_carnivores	Function_all	Function_all_hunter	0.125359	0.128612921246486	0.331086531533861	-0.126717841914958	0.377435545264241	1.13355515825588	0.880982213785953	1.45853943099096
Animals_unknown_cause_of_death_huntable_endemic_carnivores	Function_all	Function_all_no_function	0.119298	0.112196349252205	0.289145712803418	-0.100602558117165	0.339199049345235	1.1267059032768	0.904292365134524	1.40382274740309
Animals_unknown_cause_of_death_huntable_endemic_carnivores	Function_all	Hunting_inspector - game_warden	0.0192982	0.169985968628015	0.999957441805713	-0.436676547909251	0.475676395975578	1.01948566040685	0.646180406015493	1.60910221974309
Animals_unknown_cause_of_death_huntable_endemic_carnivores	Function_all	Voluntary_game_keeper - game_warden	0.138346	0.0710249961183011	0.269184242868243	-0.0521734364396324	0.329033699778438	1.14837266311915	0.949164232901359	1.38962468484253
Animals_unknown_cause_of_death_huntable_endemic_carnivores	Function_all	Hunter - game_warden	0.125359	0.128612921246486	0.853516519431892	-0.219635801020053	0.470658687801187	1.13355515825588	0.802811127719954	1.60104843704506
Animals_unknown_cause_of_death_huntable_endemic_carnivores	Function_all	No_function - game_warden	0.119298	0.112196349252205	0.809176901946757	-0.181660166408153	0.420522886461245	1.1267059032768	0.833884674293875	1.52275757680682
Animals_unknown_cause_of_death_huntable_endemic_carnivores	Function_all	Voluntary_game_keeper - hunting_inspector	0.119048	0.174661624365914	0.955836772204655	-0.349469275314237	0.587978965032375	1.12642355622821	0.705062184345536	1.800346173518
Animals_unknown_cause_of_death_huntable_endemic_carnivores	Function_all	Hunter - hunting_inspector	0.106061	0.204947350468577	0.983831847342092	-0.443695509501821	0.656303037734653	1.11188926169251	0.641660770692452	1.927652685788
Animals_unknown_cause_of_death_huntable_endemic_carnivores	Function_all	No_function - hunting_inspector	0.1	0.195064486101539	0.984391720841936	-0.423246062553052	0.623708927782485	1.10517091807565	0.654917462620717	1.86583547337043
Animals_unknown_cause_of_death_huntable_endemic_carnivores	Function_all	Hunter - voluntary_game_keeper	-0.012987	0.13473209345694	0.999977843209246	-0.374395892736535	0.348741570274905	0.987096954378011	0.687704600673243	1.41728287498687
Animals_unknown_cause_of_death_huntable_endemic_carnivores	Function_all	No_function - voluntary_game_keeper	-0.0190476	0.119161546990872	0.999833806397214	-0.338689659056109	0.300877177386145	0.981132640528464	0.712703595878625	1.35104339266617
Animals_unknown_cause_of_death_huntable_endemic_carnivores	Function_all	No_function - hunter	-0.00606061	0.160300367183634	0.999999473427118	-0.436054489780595	0.424313651697312	0.993957722366487	0.646582492837355	1.52854094806776
Animals_unknown_cause_of_death_huntable_endemic_carnivores	Level_of_training	(Intercept)	0.0961538
Animals_unknown_cause_of_death_huntable_endemic_carnivores	Level_of_training	Courses + profession_(not_game_warden)	0.0752747	0.0862885164588568	0.384256608077742	-0.0938476592640258	0.244397109813476	1.07818031358393	0.910421445950032	1.27685127999912
Animals_unknown_cause_of_death_huntable_endemic_carnivores	Level_of_training	Game_warden + courses	0.0705128	0.1701632492453	0.679121973710467	-0.263001019500281	0.404026660525922	1.07305832650056	0.768741113578979	1.4978438797314
Animals_unknown_cause_of_death_huntable_endemic_carnivores	Level_of_training	Courses	0.283156	0.0914683634298206	0.0023012045415025	0.103881800626471	0.46243119672101	1.32731286826736	1.1094693085878	1.58792986577574
Animals_unknown_cause_of_death_huntable_endemic_carnivores	Level_of_training	Game_warden + profession	0.18956	0.118832531247343	0.112549278347364	-0.0433470418760837	0.422467920996963	1.20871817617705	0.957579012378924	1.52572227516892
Animals_unknown_cause_of_death_huntable_endemic_carnivores	Level_of_training	Profession	0.153846	0.0925110001080977	0.0981761152324341	-0.027472074539499	0.335164382231806	1.16631144044593	0.972901850906317	1.39817020067119
Animals_unknown_cause_of_death_huntable_endemic_carnivores	Level_of_training	Game_warden_without_additional_training	0.903846	0.398442203293725	0.0245747739317463	0.122913785469665	1.68477852222264	2.4690813387996	1.13078692648105	5.39125675654908
Animals_unknown_cause_of_death_huntable_endemic_carnivores	Level_of_training	Hunter_without_additional_training	-0.00524476	0.130978897453355	0.968106590296465	-0.261958676988095	0.251469166498585	0.994768974470548	0.769542822877783	1.28591325024461
Animals_unknown_cause_of_death_huntable_endemic_carnivores	Level_of_training	Courses + profession_(not_game_warden) - game_warden + courses + profession	0.0752747	0.0862885164588568	0.985695954407069	-0.180521257228579	0.331005826864712	1.07818031358393	0.834834934231301	1.39236790542397
Animals_unknown_cause_of_death_huntable_endemic_carnivores	Level_of_training	Game_warden + courses - game_warden + courses + profession	0.0705128	0.1701632492453	0.999877265140933	-0.433923659715814	0.574821353854925	1.07305832650056	0.647961719179074	1.77681307775249
Animals_unknown_cause_of_death_huntable_endemic_carnivores	Level_of_training	Courses - game_warden + courses + profession	0.283156	0.0914683634298206	0.0336705200811105	0.0120052394832268	0.554238982189313	1.32731286826736	1.01207759161575	1.74061584095248
Animals_unknown_cause_of_death_huntable_endemic_carnivores	Level_of_training	Game_warden + profession - game_warden + courses + profession	0.18956	0.118832531247343	0.720117554918972	-0.16270988946141	0.541741417606335	1.20871817617705	0.84983769952785	1.71899775018394
Animals_unknown_cause_of_death_huntable_endemic_carnivores	Level_of_training	Profession - game_warden + courses + profession	0.153846	0.0925110001080977	0.675136431467464	-0.120395925356788	0.428018673408656	1.16631144044593	0.886569351933078	1.53421472971871
Animals_unknown_cause_of_death_huntable_endemic_carnivores	Level_of_training	Game_warden_without_additional_training - game_warden + courses + profession	0.903846	0.398442203293725	0.274653211418472	-0.277306553894462	2.08469927022613	2.4690813387996	0.757822148167761	8.04217259725407
Animals_unknown_cause_of_death_huntable_endemic_carnivores	Level_of_training	Hunter_without_additional_training - game_warden + profession + courses	-0.00524476	0.130978897453355	0.999999999988942	-0.393522096613295	0.382934102213748	0.994768974470548	0.674676409348446	1.46658138241754
Animals_unknown_cause_of_death_huntable_endemic_carnivores	Level_of_training	Game_warden + courses - courses + profession_(not_game_warden)	-0.0047619	0.174385893545574	0.999999999999241	-0.521716104518902	0.512061173074039	0.995249415131364	0.59350116350656	1.66872718818925
Animals_unknown_cause_of_death_huntable_endemic_carnivores	Level_of_training	Courses - courses + profession_(not_game_warden)	0.207882	0.0991028253002902	0.375419278791764	-0.0859012884366614	0.50159031915675	1.23106761600506	0.917684812851879	1.65134534972959
Animals_unknown_cause_of_death_huntable_endemic_carnivores	Level_of_training	Game_warden + profession - courses + profession_(not_game_warden)	0.114286	0.124804162417048	0.981057797522259	-0.255687077646484	0.484164665132497	1.12107238552632	0.774384253025177	1.62281884533261
Animals_unknown_cause_of_death_huntable_endemic_carnivores	Level_of_training	Profession - courses + profession_(not_game_warden)	0.0785714	0.10006594633026	0.992372914269215	-0.21806673496539	0.375134351853156	1.08174061958991	0.804071780173609	1.45518690854327
Animals_unknown_cause_of_death_huntable_endemic_carnivores	Level_of_training	Game_warden_without_additional_training - courses + profession_(not_game_warden)	0.828571	0.400263785321041	0.393109354701091	-0.357981225575842	2.01482312169834	2.29004490964246	0.699086199824158	7.49940078260927
Animals_unknown_cause_of_death_huntable_endemic_carnivores	Level_of_training	Hunter_without_additional_training - courses + profession_(not_game_warden)	-0.0805195	0.136419866779243	0.998727290733501	-0.484926176657372	0.323784640607107	0.922636929962002	0.615742651267178	1.38234957309589
Animals_unknown_cause_of_death_huntable_endemic_carnivores	Level_of_training	Courses - game_warden + courses	0.212644	0.177006195664298	0.918574465243691	-0.312078215171317	0.737232479349394	1.23694382261212	0.731924278406613	2.09014298884001
Animals_unknown_cause_of_death_huntable_endemic_carnivores	Level_of_training	Game_warden + profession - game_warden + courses	0.119048	0.192577003501635	0.998286559495107	-0.451832792852043	0.689783231008843	1.12642355622821	0.636460581587061	1.99328340437605
Animals_unknown_cause_of_death_huntable_endemic_carnivores	Level_of_training	Profession - game_warden + courses	0.0833333	0.177547224523557	0.999717574631718	-0.442992400397328	0.609525568117011	1.08690404952123	0.642112086865984	1.83955844654216
Animals_unknown_cause_of_death_huntable_endemic_carnivores	Level_of_training	Game_warden_without_additional_training - game_warden + courses	0.833333	0.426287369224771	0.470346641610904	-0.430364327891279	2.09671046623059	2.30097589089284	0.650272139283937	8.13935115566068
Animals_unknown_cause_of_death_huntable_endemic_carnivores	Level_of_training	Hunter_without_additional_training - game_warden + courses	-0.0757576	0.200300283008073	0.999933795981884	-0.66953308367432	0.517867325035155	0.927040916512594	0.511947558663196	1.67844425390764
Animals_unknown_cause_of_death_huntable_endemic_carnivores	Level_of_training	Game_warden + profession + courses	-0.0935961	0.128439995299284	0.995167885010594	-0.474347011135584	0.287058318016478	0.910650536941513	0.622291273094872	1.33250192007874
Animals_unknown_cause_of_death_huntable_endemic_carnivores	Level_of_training	Profession - courses	-0.12931	0.104565515591087	0.906215444467277	-0.439287151641042	0.180587838474521	0.878701222846126	0.644495685062359	1.19792134044242
Animals_unknown_cause_of_death_huntable_endemic_carnivores	Level_of_training	Game_warden_without_additional_training - courses	0.62069	0.401412320781746	0.751127468153744	-0.569267748165917	1.81034523389888	1.86021050336283	0.565939697391579	6.11255733000471
Animals_unknown_cause_of_death_huntable_endemic_carnivores	Level_of_training	Hunter_without_additional_training - courses	-0.288401	0.139753831746846	0.397608018717061	-0.702691244839028	0.125783655160149	0.749460807811719	0.495250667876994	1.13403679873216
Animals_unknown_cause_of_death_huntable_endemic_carnivores	Level_of_training	Profession - game_warden + profession	-0.0357143	0.129184581219861	0.999992216042412	-0.418672508123503	0.347146801943286	0.96491594437237	0.657919623322448	1.41502443846108
Animals_unknown_cause_of_death_huntable_endemic_carnivores	Level_of_training	Game_warden_without_additional_training - game_warden + profession	0.714286	0.408517515229774	0.615922051617467	-0.496734517216743	1.92499877873303	2.04272707026615	0.608514512495115	6.85514029393762
Animals_unknown_cause_of_death_huntable_endemic_carnivores	Level_of_training	Hunter_without_additional_training - game_warden + profession	-0.194805	0.159015227138934	0.910367593925441	-0.66619418059665	0.276464226372201	0.82299496613579	0.513659758786881	1.31845978578445
Animals_unknown_cause_of_death_huntable_endemic_carnivores	Level_of_training	Game_warden_without_additional_training - profession	0.75	0.401651185617394	0.532261462983909	-0.440665500635949	1.94036349642002	2.11700001661268	0.643607957022702	6.96128091148725
Animals_unknown_cause_of_death_huntable_endemic_carnivores	Level_of_training	Hunter_without_additional_training - profession	-0.159091	0.140438446019587	0.939371183402292	-0.575410388844004	0.257122974054241	0.852918817370261	0.562473988384946	1.29320414753842
Animals_unknown_cause_of_death_huntable_endemic_carnivores	Level_of_training	Hunter_without_additional_training - game_warden_without_additional_training	-0.909091	0.412214581674344	0.310222506415698	-2.13107082309087	0.31257905800487	0.402890321529131	0.118710108242893	1.366946004926
Animals_unknown_cause_of_death_huntable_introduced_carnivores	Hunting_system	(Intercept)	0.957143
Animals_unknown_cause_of_death_huntable_introduced_carnivores	Hunting_system	Hunting_ground	0.0267281	0.0295814027820499	0.367858486754001	-0.0312503734659123	0.0847065946640689	1.02708851031712	0.969232872500838	1.08839767815915
Animals_unknown_cause_of_death_huntable_introduced_carnivores	Hunting_system	Hunting_prohibition	0.0428571	0.0785187312729927	0.586096760578694	-0.111036742549701	0.196751028263987	1.04378877151755	0.894905867201652	1.21744089459705
Animals_unknown_cause_of_death_huntable_introduced_carnivores	Hunting_system	hunting_ground - hunting license	0.0267281	0.0295814027820499	0.620957110503761	-0.0410925909784326	0.0946137885379431	1.02708851031712	0.959740262543752	1.09923423627351
Animals_unknown_cause_of_death_huntable_introduced_carnivores	Hunting_system	Hunting_prohibition - hunting_license	0.0428571	0.0785187312729927	0.83982068683539	-0.137161211280604	0.223047965538518	1.04378877151755	0.871829666025548	1.2498805234906
Animals_unknown_cause_of_death_huntable_introduced_carnivores	Hunting_system	Hunting_prohibition - hunting_ground	0.016129	0.078855723084493	0.975737788471968	-0.164661936391922	0.197093209663423	1.01625980724415	0.848180394549862	1.21785755150815
Animals_unknown_cause_of_death_huntable_introduced_carnivores	Distance_FIWI_km	(Intercept)	0.978146
Animals_unknown_cause_of_death_huntable_introduced_carnivores	Distance_FIWI_km	Distance_FIWI_km	-5.91143e-05	0.000173777080300226	0.734254719967289	-0.000399711148031388	0.000281482489422549	0.999940887417913	0.999600368725827	1.00028152210934
Animals_unknown_cause_of_death_huntable_introduced_carnivores	Years	(Intercept)	0.961693
Animals_unknown_cause_of_death_huntable_introduced_carnivores	Years	Years	0.000614497	0.001458421948834	0.674174198034832	-0.00224395755457206	0.00347295143338266	1.00061468578133	0.997758558236054	1.00347898911672
Animals_unknown_cause_of_death_huntable_introduced_carnivores	Function_all	(Intercept)	0.973333
Animals_unknown_cause_of_death_huntable_introduced_carnivores	Function_all	Function_all_hunting_inspector	-0.223333	0.0855849844440575	0.0101144404782894	-0.391076820461107	-0.0555898462055602	0.799848188790676	0.676328198199557	0.945927031897845
Animals_unknown_cause_of_death_huntable_introduced_carnivores	Function_all	Function_all_voluntary_game_keeper	0.00166667	0.0326537415163536	0.95937032202107	-0.0623334906658666	0.0656668239991999	1.00166805632748	0.939569496880546	1.06787086894376
Animals_unknown_cause_of_death_huntable_introduced_carnivores	Function_all	Function_all_hunter	0.0266667	0.0620308994903548	0.667974248844303	-0.0949116622630524	0.148244995596386	1.02702540389888	0.909453269963579	1.15979700671801
Animals_unknown_cause_of_death_huntable_introduced_carnivores	Function_all	Function_all_no_function	0.0266667	0.0561466034363708	0.635609563403495	-0.0833786539228727	0.136711987256206	1.02702540389888	0.920002718618901	1.14649789495958
Animals_unknown_cause_of_death_huntable_introduced_carnivores	Function_all	Hunting_inspector - game_warden	-0.223333	0.0855849844440575	0.0600221211882872	-0.452517301953625	0.00585883246006919	0.799848188790676	0.636025067599816	1.00587602898642
Animals_unknown_cause_of_death_huntable_introduced_carnivores	Function_all	Voluntary_game_keeper - game_warden	0.00166667	0.0326537415163536	0.999998229429646	-0.0857752382379345	0.089111699086845	1.00166805632748	0.917800494495601	1.09320275925676
Animals_unknown_cause_of_death_huntable_introduced_carnivores	Function_all	Hunter - game_warden	0.0266667	0.0620308994903548	0.991877525833166	-0.139442935556589	0.192782210095903	1.02702540389888	0.869842658875353	1.21261866865475
Animals_unknown_cause_of_death_huntable_introduced_carnivores	Function_all	No_function - game_warden	0.0266667	0.0561466034363708	0.988145996620922	-0.12368565837825	0.177024369330462	1.02702540389888	0.883657567582799	1.19366018147213
Animals_unknown_cause_of_death_huntable_introduced_carnivores	Function_all	Voluntary_game_keeper - hunting_inspector	0.225	0.087460308457926	0.0661535078089335	-0.00920580980819513	0.459214186596408	1.25232271619187	0.990836433930259	1.58282968738169
Animals_unknown_cause_of_death_huntable_introduced_carnivores	Function_all	Hunter - hunting_inspector	0.25	0.102131636685805	0.0907636322431437	-0.0234934634782618	0.52350324545943	1.28402541668774	0.976780359394029	1.6879305390234
Animals_unknown_cause_of_death_huntable_introduced_carnivores	Function_all	No_function - hunting_inspector	0.25	0.0986685349945959	0.0732962888908801	-0.0142197877922462	0.514229238083875	1.28402541668774	0.98588083587647	1.67234902198379
Animals_unknown_cause_of_death_huntable_introduced_carnivores	Function_all	Hunter - voluntary_game_keeper	0.025	0.0645937186175907	0.994568578183867	-0.147972453951877	0.19797864061998	1.02531512052443	0.862454871838243	1.2189363578187
Animals_unknown_cause_of_death_huntable_introduced_carnivores	Function_all	No_function - voluntary_game_keeper	0.025	0.0589657279333264	0.99229683193938	-0.132901524760778	0.182907172390238	1.02531512052443	0.875551307988142	1.20070294452309
Animals_unknown_cause_of_death_huntable_introduced_carnivores	Function_all	No_function - hunter	-2.42861e-17	0.0791108256010057	1	-0.211847125869579	0.21185470295961	1	0.809088376794618	1.23596828949699
Animals_unknown_cause_of_death_huntable_introduced_carnivores	Level_of_training	(Intercept)	1
Animals_unknown_cause_of_death_huntable_introduced_carnivores	Level_of_training	Courses + profession_(not_game_warden)	-0.0740741	0.0409086732318962	0.0725117020822893	-0.154253600263908	0.00610545211576026	0.928602905893181	0.857054644165265	1.00612412837819
Animals_unknown_cause_of_death_huntable_introduced_carnivores	Level_of_training	Game_warden + courses	6.95724e-16	0.0796889466717915	0.999999999999993	-0.156187465442644	0.156187465442645	1	0.855398817621331	1.16904533815089
Animals_unknown_cause_of_death_huntable_introduced_carnivores	Level_of_training	Courses	6.62806e-16	0.0452276289181052	0.999999999999988	-0.0886445237856286	0.0886445237856285	1	0.915170837224001	1.09269216120709
Animals_unknown_cause_of_death_huntable_introduced_carnivores	Level_of_training	Game_warden + profession	6.40874e-16	0.0616388000457375	0.999999999999992	-0.120809828139911	0.120809828139911	1	0.886202474341947	1.12841030007567
Animals_unknown_cause_of_death_huntable_introduced_carnivores	Level_of_training	Profession	-0.0588235	0.0479453996459213	0.222100011346792	-0.15279478594215	0.0351477271186206	0.942873143854876	0.858305840164131	1.03577270921607
Animals_unknown_cause_of_death_huntable_introduced_carnivores	Level_of_training	Game_warden_without_additional_training	6.12365e-16	0.171199320024616	0.999999999999997	-0.335544501425993	0.335544501425992	1	0.714948689767593	1.39870177302523
Animals_unknown_cause_of_death_huntable_introduced_carnivores	Level_of_training	Hunter_without_additional_training	-0.0909091	0.0567412724609853	0.111564217369642	-0.202119941369597	0.0203017595514148	0.913100716282263	0.81699693033459	1.02050924197932
Animals_unknown_cause_of_death_huntable_introduced_carnivores	Level_of_training	Courses + profession_(not_game_warden) - game_warden + courses + profession	-0.0740741	0.0409086732318962	0.574360480532641	-0.195407774583658	0.0473571876425735	0.928602905893181	0.822499195397132	1.04849645217845
Animals_unknown_cause_of_death_huntable_introduced_carnivores	Level_of_training	Game_warden + courses - game_warden + courses + profession	6.95724e-16	0.0796889466717915	1	-0.236354641339494	0.236544687831171	1	0.789500634716369	1.26686416776723
Animals_unknown_cause_of_death_huntable_introduced_carnivores	Level_of_training	Courses - game_warden + courses + profession	6.62806e-16	0.0452276289181052	1	-0.134143572704023	0.134251433989204	1	0.874464506356432	1.14368034360765
Animals_unknown_cause_of_death_huntable_introduced_carnivores	Level_of_training	Game_warden + profession - game_warden + courses + profession	6.40874e-16	0.0616388000457375	1	-0.182818534889282	0.182965534419194	1	0.832919287814859	1.20077302202802
Animals_unknown_cause_of_death_huntable_introduced_carnivores	Level_of_training	Profession - game_warden + courses + profession	-0.0588235	0.0479453996459213	0.910536737306252	-0.201027915471265	0.0834951994189151	0.942873143854876	0.817889599461565	1.08707999666468
Animals_unknown_cause_of_death_huntable_introduced_carnivores	Level_of_training	Game_warden_without_additional_training - game_warden + courses + profession	6.12365e-16	0.171199320024616	1	-0.507771222634403	0.508179507992748	1	0.601835442340574	1.66226230350859
Animals_unknown_cause_of_death_huntable_introduced_carnivores	Level_of_training	Hunter_without_additional_training - game_warden + profession + courses	-0.0909091	0.0567412724609853	0.717564567157048	-0.259201729496695	0.0775188673208842	0.913100716282263	0.771667339277259	1.08060262034261
Animals_unknown_cause_of_death_huntable_introduced_carnivores	Level_of_training	Game_warden + courses - courses + profession_(not_game_warden)	0.0740741	0.0824780625472612	0.983233189987982	-0.170552987844852	0.318897834118423	1.07688657191757	0.843198409178379	1.37561077723881
Animals_unknown_cause_of_death_huntable_introduced_carnivores	Level_of_training	Courses - courses + profession_(not_game_warden)	0.0740741	0.0499784053111352	0.790901746952372	-0.0741601360063401	0.222427475347064	1.07688657191757	0.928522991971614	1.24910522544258
Animals_unknown_cause_of_death_huntable_introduced_carnivores	Level_of_training	Game_warden + profession - courses + profession_(not_game_warden)	0.0740741	0.0652046336617936	0.939114185342717	-0.119320599170637	0.267624250840741	1.07688657191757	0.887523215938607	1.30685599770515
Animals_unknown_cause_of_death_huntable_introduced_carnivores	Level_of_training	Profession - courses + profession_(not_game_warden)	0.0152505	0.0524505855743994	0.999989105845425	-0.140316066006318	0.170942242312144	1.01536742763902	0.869083504232162	1.18642222203839
Animals_unknown_cause_of_death_huntable_introduced_carnivores	Level_of_training	Game_warden_without_additional_training - courses + profession_(not_game_warden)	0.0740741	0.172515244998177	0.999845994204922	-0.437600136216031	0.586159708011268	1.07688657191757	0.645583876864505	1.79707385859489
Animals_unknown_cause_of_death_huntable_introduced_carnivores	Level_of_training	Hunter_without_additional_training - courses + profession_(not_game_warden)	-0.016835	0.0605959947552811	0.999992040758039	-0.196560627539621	0.163035106461281	0.983305900172683	0.821551521137937	1.17707801200678
Animals_unknown_cause_of_death_huntable_introduced_carnivores	Level_of_training	Courses - game_warden + courses	-3.29182e-17	0.0847033037933568	1	-0.251227049979766	0.251429054980354	1	0.777845741647905	1.28586167134629
Animals_unknown_cause_of_death_huntable_introduced_carnivores	Level_of_training	Game_warden + profession - game_warden + courses	-5.48497e-17	0.0944904911990316	1	-0.280255507069532	0.280480853081734	1	0.755590658034886	1.32376619637658
Animals_unknown_cause_of_death_huntable_introduced_carnivores	Level_of_training	Profession - game_warden + courses	-0.0588235	0.0861851066203609	0.996823180430155	-0.314445554985259	0.197004035045501	0.942873143854875	0.730193614264877	1.21774895436843
Animals_unknown_cause_of_death_huntable_introduced_carnivores	Level_of_training	Game_warden_without_additional_training - game_warden + courses	-8.33593e-17	0.185575640731338	1	-0.550410889317584	0.550853460099786	1	0.576712796563176	1.73473291158627
Animals_unknown_cause_of_death_huntable_introduced_carnivores	Level_of_training	Hunter_without_additional_training - game_warden + courses	-0.0909091	0.0913711292282613	0.970050851181594	-0.361912678978538	0.180312403950137	0.913100716282263	0.696343170583997	1.19759143698326
Animals_unknown_cause_of_death_huntable_introduced_carnivores	Level_of_training	Game_warden + profession + courses	-2.19316e-17	0.0679975229175921	1	-0.201678285538822	0.201840449693486	1	0.817357841485988	1.22365275836303
Animals_unknown_cause_of_death_huntable_introduced_carnivores	Level_of_training	Profession - courses	-0.0588235	0.0558845488400609	0.959248131965387	-0.224575155567813	0.107061373226023	0.942873143854875	0.798855536002345	1.11300256094095
Animals_unknown_cause_of_death_huntable_introduced_carnivores	Level_of_training	Game_warden_without_additional_training - courses	-5.04411e-17	0.173590116736929	1	-0.514862242443988	0.515276229503088	1	0.597582910509555	1.67410087398671
Animals_unknown_cause_of_death_huntable_introduced_carnivores	Level_of_training	Hunter_without_additional_training - courses	-0.0909091	0.0635916146385812	0.820036421450745	-0.279519605890607	0.0978530807797462	0.913100716282263	0.756146902736381	1.10280075057944
Animals_unknown_cause_of_death_huntable_introduced_carnivores	Level_of_training	Profession - game_warden + profession	-0.0588235	0.0698347052158291	0.988501134449536	-0.265950833682927	0.148470320425349	0.942873143854875	0.766476811416561	1.16005836722458
Animals_unknown_cause_of_death_huntable_introduced_carnivores	Level_of_training	Game_warden_without_additional_training - game_warden + profession	-2.85095e-17	0.178570243552125	1	-0.529633125187348	0.530058989121081	1	0.588820953633446	1.69903253009817
Animals_unknown_cause_of_death_huntable_introduced_carnivores	Level_of_training	Hunter_without_additional_training - game_warden + profession	-0.0909091	0.0761426076902177	0.921886580933566	-0.316745414300296	0.135108821473599	0.913100716282263	0.728516201325585	1.14466134130789
Animals_unknown_cause_of_death_huntable_introduced_carnivores	Level_of_training	Game_warden_without_additional_training - profession	0.0588235	0.174317961089482	0.999969876963912	-0.458197474040912	0.57626025572595	1.06058806162573	0.632422576833766	1.77937157768827
Animals_unknown_cause_of_death_huntable_introduced_carnivores	Level_of_training	Hunter_without_additional_training - profession	-0.0320856	0.0655523941743938	0.999631127530758	-0.226511680314611	0.162496890199914	0.968423718750871	0.797310029426612	1.1764446599353
Animals_unknown_cause_of_death_huntable_introduced_carnivores	Level_of_training	Hunter_without_additional_training - game_warden_without_additional_training	-0.0909091	0.176939430912611	0.999491884144353	-0.615705282586803	0.434309075452545	0.913100716282263	0.540259725132286	1.54389597472879
Animals_unknown_cause_of_death_protected_carnivores	Hunting_system	(Intercept)	0.0315789
Animals_unknown_cause_of_death_protected_carnivores	Hunting_system	Hunting_ground	0.11548	0.0414414376920384	0.00593989269512375	0.0342561508170348	0.196703601504947	1.12241192708408	1.03484965036455	1.21738315669026
Animals_unknown_cause_of_death_protected_carnivores	Hunting_system	Hunting_prohibition	-0.0315789	0.0960437451332894	0.742718218914958	-0.219821228770012	0.15666333403317	0.968914460187333	0.802662278059753	1.16960178249491
Animals_unknown_cause_of_death_protected_carnivores	Hunting_system	hunting_ground - hunting license	0.11548	0.0414414376920384	0.0131443381303462	0.0199825786723335	0.210948269524859	1.12241192708408	1.02018356691974	1.23484847411082
Animals_unknown_cause_of_death_protected_carnivores	Hunting_system	Hunting_prohibition - hunting_license	-0.0315789	0.0960437451332894	0.939038915934306	-0.252901338958147	0.189676456670938	0.968914460187333	0.776544492733118	1.20885841630223
Animals_unknown_cause_of_death_protected_carnivores	Hunting_system	Hunting_prohibition - hunting_ground	-0.147059	0.0975134712757364	0.271337352291549	-0.371768039574775	0.0775823798769232	0.863243196911206	0.689514163974456	1.08067125435663
Animals_unknown_cause_of_death_protected_carnivores	Distance_FIWI_km	(Intercept)	0.0732615
Animals_unknown_cause_of_death_protected_carnivores	Distance_FIWI_km	Distance_FIWI_km	2.12595e-05	0.000242244456725	0.930170993759375	-0.000453530933717243	0.000496049887553697	1.0000212597029	0.999546571895891	1.00049617294065
Animals_unknown_cause_of_death_protected_carnivores	Years	(Intercept)	0.111168
Animals_unknown_cause_of_death_protected_carnivores	Years	Years	-0.0024097	0.00204545087788489	0.240421276648514	-0.00641871300302908	0.00159930710257136	0.997593198053272	0.993601842930883	1.00160058667623
Animals_unknown_cause_of_death_protected_carnivores	Function_all	(Intercept)	0.0618557
Animals_unknown_cause_of_death_protected_carnivores	Function_all	Function_all_hunting_inspector	-0.0618557	0.0967736490596124	0.523587603821534	-0.251528536912451	0.127817196706266	0.940018549781122	0.7776112666685	1.13634525605363
Animals_unknown_cause_of_death_protected_carnivores	Function_all	Function_all_voluntary_game_keeper	0.100935	0.0481989138217557	0.0377670056838578	0.00646689238673498	0.195403162755916	1.1062047666182	1.00648784788327	1.21580105339806
Animals_unknown_cause_of_death_protected_carnivores	Function_all	Function_all_hunter	-0.0618557	0.0916725135287496	0.500775763611308	-0.241530494991703	0.117819154785517	0.940018549781121	0.785424851899439	1.12504063475412
Animals_unknown_cause_of_death_protected_carnivores	Function_all	Function_all_no_function	-0.0618557	0.075215081926116	0.41203817408042	-0.20927452177251	0.0855631815663242	0.940018549781121	0.811172520556586	1.08933038476981
Animals_unknown_cause_of_death_protected_carnivores	Function_all	Hunting_inspector - game_warden	-0.0618557	0.0967736490596124	0.965146873838797	-0.321892426702825	0.198240736653032	0.940018549781122	0.724776152696952	1.21925587807329
Animals_unknown_cause_of_death_protected_carnivores	Function_all	Voluntary_game_keeper - game_warden	0.100935	0.0481989138217557	0.204592429102825	-0.0285784230800884	0.230478187474952	1.1062047666182	0.971826077563293	1.25920200061093
Animals_unknown_cause_of_death_protected_carnivores	Function_all	Hunter - game_warden	-0.0618557	0.0916725135287496	0.957691834264758	-0.308185361284593	0.184530526953942	0.940018549781121	0.734779105786282	1.20265369407843
Animals_unknown_cause_of_death_protected_carnivores	Function_all	No_function - game_warden	-0.0618557	0.075215081926116	0.9160782785473	-0.263963228736149	0.140298250235277	0.940018549781121	0.768001779533568	1.15061691945373
Animals_unknown_cause_of_death_protected_carnivores	Function_all	Voluntary_game_keeper - hunting_inspector	0.162791	0.101297609165767	0.46802318852733	-0.109402218421443	0.435046052443281	1.17679035895172	0.896369808531896	1.54503420991331
Animals_unknown_cause_of_death_protected_carnivores	Function_all	Hunter - hunting_inspector	-3.46945e-16	0.127835519578019	1	-0.343501916196556	0.343580712530157	1	0.709282122019161	1.40998732153451
Animals_unknown_cause_of_death_protected_carnivores	Function_all	No_function - hunting_inspector	-4.51028e-16	0.116599223317549	1	-0.313309295951695	0.313381166362427	1	0.731023774904782	1.36804288358984
Animals_unknown_cause_of_death_protected_carnivores	Function_all	Hunter - voluntary_game_keeper	-0.162791	0.0964360731628274	0.416718406097695	-0.421920367043699	0.0963984137733811	0.849769028436635	0.655786259512739	1.10119770894154
Animals_unknown_cause_of_death_protected_carnivores	Function_all	No_function - voluntary_game_keeper	-0.162791	0.0809529185362688	0.240771135720961	-0.38031617674865	0.0547846798411547	0.849769028436635	0.6836452223139	1.05631314467283
Animals_unknown_cause_of_death_protected_carnivores	Function_all	No_function - hunter	-1.04083e-16	0.112401465571502	1	-0.302029662292317	0.302098945253795	1	0.739316134752981	1.35269506284445
Animals_unknown_cause_of_death_protected_carnivores	Level_of_training	(Intercept)	0.0384615
Animals_unknown_cause_of_death_protected_carnivores	Level_of_training	Courses + profession_(not_game_warden)	0.0426195	0.0569435568373494	0.455265907627461	-0.068987777933272	0.154226863172357	1.04354079651806	0.933338087328875	1.16675555062164
Animals_unknown_cause_of_death_protected_carnivores	Level_of_training	Game_warden + courses	-0.0384615	0.114153392068757	0.736604174291012	-0.262198075629383	0.185274998706307	0.962268714363257	0.769358617421721	1.20354936914257
Animals_unknown_cause_of_death_protected_carnivores	Level_of_training	Courses	0.00915751	0.0684545361772657	0.893745478444447	-0.125010916328326	0.143325934643344	1.00919956742947	0.882487269011242	1.15410590346641
Animals_unknown_cause_of_death_protected_carnivores	Level_of_training	Game_warden + profession	0.0282051	0.0775965158164591	0.716714000841082	-0.123881248120924	0.180291504531181	1.02860665902001	0.883484750127755	1.19756640827962
Animals_unknown_cause_of_death_protected_carnivores	Level_of_training	Profession	0.0686813	0.0620606653484209	0.270062726285646	-0.0529553502581795	0.190317987620817	1.0710948168449	0.948422358350362	1.20963418520358
Animals_unknown_cause_of_death_protected_carnivores	Level_of_training	Game_warden_without_additional_training	-0.0384615	0.267293491697265	0.885763073299481	-0.562347155490132	0.485424078567055	0.962268714363257	0.569869919563314	1.62486393272323
Animals_unknown_cause_of_death_protected_carnivores	Level_of_training	Hunter_without_additional_training	0.234266	0.0878667132887936	0.00844549829928381	0.0620501407797915	0.406481327751677	1.26398033046895	1.06401569396714	1.50152510425447
Animals_unknown_cause_of_death_protected_carnivores	Level_of_training	Courses + profession_(not_game_warden) - game_warden + courses + profession	0.0426195	0.0569435568373494	0.994319660004659	-0.126155032435458	0.211309980695216	1.04354079651806	0.881478178480867	1.23529521338803
Animals_unknown_cause_of_death_protected_carnivores	Level_of_training	Game_warden + courses - game_warden + courses + profession	-0.0384615	0.114153392068757	0.999969882579696	-0.376799909078645	0.299708164757148	0.962268714363257	0.686053333206931	1.34946492867974
Animals_unknown_cause_of_death_protected_carnivores	Level_of_training	Courses - game_warden + courses + profession	0.00915751	0.0684545361772657	0.999999949462817	-0.193734370022178	0.211948243304904	1.00919956742947	0.82387672156035	1.23608390780496
Animals_unknown_cause_of_death_protected_carnivores	Level_of_training	Game_warden + profession - game_warden + courses + profession	0.0282051	0.0775965158164591	0.999949596172128	-0.201782594902495	0.25807819854412	1.02860665902001	0.817272587856103	1.294440037993
Animals_unknown_cause_of_death_protected_carnivores	Level_of_training	Profession - game_warden + courses + profession	0.0686813	0.0620606653484209	0.946478100937178	-0.115259815374084	0.252530754971295	1.0710948168449	0.891134583361504	1.28727908577733
Animals_unknown_cause_of_death_protected_carnivores	Level_of_training	Game_warden_without_additional_training - game_warden + courses + profession	-0.0384615	0.267293491697265	0.999999915903534	-0.830690685738545	0.753372669190441	0.962268714363257	0.435748217282185	2.12415201122137
Animals_unknown_cause_of_death_protected_carnivores	Level_of_training	Hunter_without_additional_training - game_warden + profession + courses	0.234266	0.0878667132887936	0.112451480770293	-0.0261617490253858	0.494563390053091	1.26398033046895	0.97417750460256	1.63978213754788
Animals_unknown_cause_of_death_protected_carnivores	Level_of_training	Game_warden + courses - courses + profession_(not_game_warden)	-0.0810811	0.116522518242826	0.996386041512477	-0.426441286748328	0.264106956684247	0.922118922014374	0.652828194116405	1.3022674750635
Animals_unknown_cause_of_death_protected_carnivores	Level_of_training	Courses - courses + profession_(not_game_warden)	-0.033462	0.0723361863806142	0.999744118216367	-0.247858706159511	0.18082775886906	0.9670916276554	0.780470211121284	1.19820878068306
Animals_unknown_cause_of_death_protected_carnivores	Level_of_training	Game_warden + profession - courses + profession_(not_game_warden)	-0.0144144	0.0810414684201882	0.999999633314994	-0.254612606345397	0.22566403465659	0.985688975890659	0.775216753850096	1.25315457803863
Animals_unknown_cause_of_death_protected_carnivores	Level_of_training	Profession - courses + profession_(not_game_warden)	0.0260618	0.0663176184760511	0.999914386331724	-0.17049650899452	0.22252207348954	1.02640435373372	0.843246033399998	1.24922339406584
Animals_unknown_cause_of_death_protected_carnivores	Level_of_training	Game_warden_without_additional_training - courses + profession_(not_game_warden)	-0.0810811	0.268313829387458	0.999985687514801	-0.876334399478393	0.713775790090768	0.922118922014374	0.416306130188696	2.04168569984189
Animals_unknown_cause_of_death_protected_carnivores	Level_of_training	Hunter_without_additional_training - courses + profession_(not_game_warden)	0.191646	0.0909233723583845	0.369411268513696	-0.0778409002154244	0.460998939635992	1.21124189364366	0.925111599891856	1.58565716990586
Animals_unknown_cause_of_death_protected_carnivores	Level_of_training	Courses - game_warden + courses	0.047619	0.122559993944215	0.999920675267008	-0.315635586364597	0.410692593025698	1.04877104738593	0.729325177786728	1.50786175808429
Animals_unknown_cause_of_death_protected_carnivores	Level_of_training	Game_warden + profession - game_warden + courses	0.0666667	0.127891156297906	0.999435472261027	-0.312388958873643	0.445533326568525	1.06893910574725	0.731696872880766	1.56132266868424
Animals_unknown_cause_of_death_protected_carnivores	Level_of_training	Profession - game_warden + courses	0.107143	0.119106904820208	0.982964898469409	-0.245877192246854	0.459986920069042	1.11309325644412	0.782018256933672	1.58405326555163
Animals_unknown_cause_of_death_protected_carnivores	Level_of_training	Game_warden_without_additional_training - game_warden + courses	7.63278e-17	0.285973319203168	1	-0.847594145961838	0.84717160594885	1	0.428444467848686	2.33303875823994
Animals_unknown_cause_of_death_protected_carnivores	Level_of_training	Hunter_without_additional_training - game_warden + courses	0.272727	0.134370710709352	0.420682290015955	-0.125533054856173	0.670789060803582	1.31354195725395	0.882026608682475	1.95577994123724
Animals_unknown_cause_of_death_protected_carnivores	Level_of_training	Game_warden + profession + courses	0.0190476	0.0895051644412572	0.999998726563873	-0.246236057153881	0.284199046851083	1.01923018223242	0.781737668374309	1.3286973774623
Animals_unknown_cause_of_death_protected_carnivores	Level_of_training	Profession - courses	0.0595238	0.0764295844440567	0.992758111806266	-0.167005254563652	0.285939945042642	1.06133103046515	0.84619516493915	1.33101251895196
Animals_unknown_cause_of_death_protected_carnivores	Level_of_training	Game_warden_without_additional_training - courses	-0.047619	0.270990342814127	0.999999662898137	-0.850805263806804	0.755166766659567	0.953496954833476	0.427070888714914	2.12796636760918
Animals_unknown_cause_of_death_protected_carnivores	Level_of_training	Hunter_without_additional_training - courses	0.225108	0.0985419428415006	0.267397293616804	-0.0669594898691414	0.517030339391356	1.25245825628764	0.935233086984132	1.67704000791205
Animals_unknown_cause_of_death_protected_carnivores	Level_of_training	Profession - game_warden + profession	0.0404762	0.0847152708896135	0.999682505004973	-0.210610756654688	0.291437966518516	1.04130651639507	0.810089327400565	1.33835060836763
Animals_unknown_cause_of_death_protected_carnivores	Level_of_training	Game_warden_without_additional_training - game_warden + profession	-0.0666667	0.273442794094354	0.999996736937713	-0.87712168455302	0.743384325689996	0.935506985031618	0.415978507569044	2.10304085951965
Animals_unknown_cause_of_death_protected_carnivores	Level_of_training	Hunter_without_additional_training - game_warden + profession	0.206061	0.105098573932223	0.46705489934984	-0.105440257943434	0.517406181617044	1.22882767614317	0.899928234804351	1.67767042882317
Animals_unknown_cause_of_death_protected_carnivores	Level_of_training	Game_warden_without_additional_training - profession	-0.107143	0.269446225727439	0.999907240663358	-0.905752476440376	0.691068641756451	0.898397321348071	0.404237591366625	1.9958472397248
Animals_unknown_cause_of_death_protected_carnivores	Level_of_training	Hunter_without_additional_training - profession	0.165584	0.0942126167730293	0.610142758590065	-0.113651642783093	0.444681270055468	1.18008257587525	0.892568834525948	1.55999290013483
Animals_unknown_cause_of_death_protected_carnivores	Level_of_training	Hunter_without_additional_training - game_warden_without_additional_training	0.272727	0.276532641254968	0.97124248344601	-0.546885719660163	1.09193167417988	1.31354195725395	0.578749394582402	2.98002495361894
Animals_unknown_cause_of_death_lagomorphs	Hunting_system	(Intercept)	0.431818
Animals_unknown_cause_of_death_lagomorphs	Hunting_system	Hunting_ground	-0.194976	0.073100111556493	0.00839117232235655	-0.338249662471611	-0.0517024906384373	0.822854343331154	0.713017252025327	0.949611343085557
Animals_unknown_cause_of_death_lagomorphs	Hunting_system	Hunting_prohibition	-0.181818	0.172382642905773	0.293051618403851	-0.519681953473327	0.156045589836964	0.83375291807518	0.594709663237645	1.16887949090059
Animals_unknown_cause_of_death_lagomorphs	Hunting_system	hunting_ground - hunting license	-0.194976	0.073100111556493	0.0188690911740814	-0.363277920259778	-0.0265881779941561	0.822854343331154	0.695393142797744	0.973762175654314
Animals_unknown_cause_of_death_lagomorphs	Hunting_system	Hunting_prohibition - hunting_license	-0.181818	0.172382642905773	0.525653265953724	-0.57870289247035	0.215269460993949	0.83375291807518	0.560625086167355	1.24019603640193
Animals_unknown_cause_of_death_lagomorphs	Hunting_system	Hunting_prohibition - hunting_ground	0.0131579	0.173513033003925	0.996655700709502	-0.386329366493891	0.412849418844485	1.01324484075749	0.67954666891311	1.51111746298738
Animals_unknown_cause_of_death_lagomorphs	Distance_FIWI_km	(Intercept)	0.0918356
Animals_unknown_cause_of_death_lagomorphs	Distance_FIWI_km	Distance_FIWI_km	0.00187526	0.000409801485423136	9.10808911160289e-06	0.00107206588632207	0.00267845819080279	1.00187702144203	1.00107264075437	1.00268204846469
Animals_unknown_cause_of_death_lagomorphs	Years	(Intercept)	0.355876
Animals_unknown_cause_of_death_lagomorphs	Years	Years	-0.00126506	0.00361808941601517	0.727034371367426	-0.00835638884137177	0.00582626105509884	0.998735735962865	0.991678428725322	1.00584326672449
Animals_unknown_cause_of_death_lagomorphs	Function_all	(Intercept)	0.354839
Animals_unknown_cause_of_death_lagomorphs	Function_all	Function_all_hunting_inspector	0.145161	0.201282318218019	0.471805632368126	-0.249344804109465	0.539667384754627	1.15622604330097	0.779311217342977	1.71543618705422
Animals_unknown_cause_of_death_lagomorphs	Function_all	Function_all_voluntary_game_keeper	-0.0569664	0.0855221760074729	0.506265908617857	-0.22458675410603	0.110654015602256	0.944625837305926	0.798846270499614	1.11700837252185
Animals_unknown_cause_of_death_lagomorphs	Function_all	Function_all_hunter	-0.0821114	0.152364566592062	0.590663702537621	-0.380740499990644	0.216517626090351	0.92116930067907	0.683355197293324	1.24174497227001
Animals_unknown_cause_of_death_lagomorphs	Function_all	Function_all_no_function	-0.0215054	0.132962723351203	0.871706205539219	-0.282107525398808	0.239096772710635	0.978724215496856	0.75419258531454	1.27010144179611
Animals_unknown_cause_of_death_lagomorphs	Function_all	Hunting_inspector - game_warden	0.145161	0.201282318218019	0.946236116747503	-0.395019762600068	0.685530142452951	1.15622604330097	0.673666725711234	1.98482379602397
Animals_unknown_cause_of_death_lagomorphs	Function_all	Voluntary_game_keeper - game_warden	-0.0569664	0.0855221760074729	0.959392374439472	-0.286482103634051	0.172629158512222	0.944625837305926	0.750900516801282	1.18842530594721
Animals_unknown_cause_of_death_lagomorphs	Function_all	Hunter - game_warden	-0.0821114	0.152364566592062	0.981238564463742	-0.491011993831926	0.326931278195427	0.92116930067907	0.61200673365143	1.38670617695485
Animals_unknown_cause_of_death_lagomorphs	Function_all	No_function - game_warden	-0.0215054	0.132962723351203	0.999826265950862	-0.378337235869469	0.33545053925499	0.978724215496856	0.68499945532277	1.39857035414435
Animals_unknown_cause_of_death_lagomorphs	Function_all	Voluntary_game_keeper - hunting_inspector	-0.202128	0.207166013258298	0.853311117837892	-0.758098775976471	0.354036745604713	0.816990624609236	0.468556411417725	1.42480754093268
Animals_unknown_cause_of_death_lagomorphs	Function_all	Hunter - hunting_inspector	-0.227273	0.242525618467557	0.870777145806937	-0.87813836268647	0.423819187922581	0.796703469893461	0.415555806228428	1.52778532676982
Animals_unknown_cause_of_death_lagomorphs	Function_all	No_function - hunting_inspector	-0.166667	0.23083067443746	0.946013740370851	-0.786146598477737	0.453028633380225	0.846481724890614	0.45559701534291	1.57306922815865
Animals_unknown_cause_of_death_lagomorphs	Function_all	Hunter - voluntary_game_keeper	-0.0251451	0.160056698000754	0.999845239549987	-0.454688986005684	0.404548185738752	0.975168436326331	0.634645320833089	1.49862524681317
Animals_unknown_cause_of_death_lagomorphs	Function_all	No_function - voluntary_game_keeper	0.035461	0.141711930419023	0.999022790416204	-0.344851100390596	0.415905305412004	1.03609723219955	0.708325815053203	1.51574232947908
Animals_unknown_cause_of_death_lagomorphs	Function_all	No_function - hunter	0.0606061	0.189692355636224	0.997453987000177	-0.448471027267922	0.569860134091172	1.062480278897	0.63860381336884	1.76801974845057
Animals_unknown_cause_of_death_lagomorphs	Level_of_training	(Intercept)	0.34
Animals_unknown_cause_of_death_lagomorphs	Level_of_training	Courses + profession_(not_game_warden)	-0.168571	0.102967783118694	0.103521181569597	-0.370384575051999	0.0332417179091422	0.84487091334122	0.690468742518788	1.03380039711299
Animals_unknown_cause_of_death_lagomorphs	Level_of_training	Game_warden + courses	0.16	0.201857230396671	0.429133064758015	-0.235632901596479	0.555632901596478	1.17351087099181	0.790070654379758	1.74304381095772
Animals_unknown_cause_of_death_lagomorphs	Level_of_training	Courses	-0.09	0.110279352509188	0.415621438101395	-0.306143559156405	0.126143559156404	0.913931185271228	0.736280912002041	1.13444501656313
Animals_unknown_cause_of_death_lagomorphs	Level_of_training	Game_warden + profession	0.16	0.141270632960933	0.259044688726604	-0.116885352676606	0.436885352676606	1.17351087099181	0.88968718757132	1.54787860674408
Animals_unknown_cause_of_death_lagomorphs	Level_of_training	Profession	0.0885714	0.110279352509188	0.423047547175506	-0.127572130584976	0.304714987727834	1.09261229355852	0.880229922045136	1.35623840332708
Animals_unknown_cause_of_death_lagomorphs	Level_of_training	Game_warden_without_additional_training	0.66	0.471857660283211	0.163783158532668	-0.264824019984425	1.58482401998442	1.93479233440204	0.767340974771366	4.87843279628882
Animals_unknown_cause_of_death_lagomorphs	Level_of_training	Hunter_without_additional_training	0.16	0.16184584225445	0.324317605584482	-0.157212021866273	0.477212021866273	1.17351087099181	0.854522862077538	1.61157509699372
Animals_unknown_cause_of_death_lagomorphs	Level_of_training	Courses + profession_(not_game_warden) - game_warden + courses + profession	-0.168571	0.102967783118694	0.69261695296983	-0.473609439504603	0.13684610097711	0.84487091334122	0.622750426792669	1.14665166636948
Animals_unknown_cause_of_death_lagomorphs	Level_of_training	Game_warden + courses - game_warden + courses + profession	0.16	0.201857230396671	0.991918326712946	-0.437994112213739	0.758738117515794	1.17351087099181	0.645329582408758	2.13557966891121
Animals_unknown_cause_of_death_lagomorphs	Level_of_training	Courses - game_warden + courses + profession	-0.09	0.110279352509188	0.99037484875337	-0.416698247913369	0.237104715508377	0.913931185271228	0.659219810888217	1.26757384546547
Animals_unknown_cause_of_death_lagomorphs	Level_of_training	Game_warden + profession - game_warden + courses + profession	0.16	0.141270632960933	0.939512084242873	-0.258508698317797	0.579029393562356	1.17351087099181	0.77220231415884	1.78430573137192
Animals_unknown_cause_of_death_lagomorphs	Level_of_training	Profession - game_warden + courses + profession	0.0885714	0.110279352509188	0.991263074516555	-0.238126819341941	0.415676144079806	1.09261229355852	0.788102738085291	1.51539501974408
Animals_unknown_cause_of_death_lagomorphs	Level_of_training	Game_warden_without_additional_training - game_warden + courses + profession	0.66	0.471857660283211	0.834916889578397	-0.737859774940037	2.0595989477226	1.93479233440204	0.478136140184714	7.84282379715764
Animals_unknown_cause_of_death_lagomorphs	Level_of_training	Hunter_without_additional_training - game_warden + profession + courses	0.16	0.16184584225445	0.970858002145823	-0.319461947259684	0.640058478602735	1.17351087099181	0.726539848682166	1.89659178609969
Animals_unknown_cause_of_death_lagomorphs	Level_of_training	Game_warden + courses - courses + profession_(not_game_warden)	0.328571	0.206439693224863	0.722304541089058	-0.282998049683508	0.940901802168148	1.38898244981699	0.75352125746322	2.56229105638452
Animals_unknown_cause_of_death_lagomorphs	Level_of_training	Courses - courses + profession_(not_game_warden)	0.0785714	0.118459026946901	0.997317423693222	-0.27235878340865	0.429938256787408	1.08174061958991	0.761580969450334	1.53716261126032
Animals_unknown_cause_of_death_lagomorphs	Level_of_training	Game_warden + profession - courses + profession_(not_game_warden)	0.328571	0.147744364401975	0.299407455212161	-0.109115444727708	0.766802857991977	1.38898244981699	0.896626900674711	2.15287220087293
Animals_unknown_cause_of_death_lagomorphs	Level_of_training	Profession - courses + profession_(not_game_warden)	0.257143	0.118459026946901	0.330426312208946	-0.0937873548372214	0.608509685358837	1.29322986068671	0.910476350048944	1.83769061974082
Animals_unknown_cause_of_death_lagomorphs	Level_of_training	Game_warden_without_additional_training - courses + profession_(not_game_warden)	0.828571	0.473836107787605	0.615824391476807	-0.575149419348886	2.23403874143535	2.29004490964247	0.562620796093045	9.33750178324248
Animals_unknown_cause_of_death_lagomorphs	Level_of_training	Hunter_without_additional_training - courses + profession_(not_game_warden)	0.328571	0.167526362493827	0.466206658140486	-0.167718836657264	0.825479162402484	1.38898244981699	0.84559155061155	2.28297441879689
Animals_unknown_cause_of_death_lagomorphs	Level_of_training	Courses - game_warden + courses	-0.25	0.210182107155302	0.922479669620265	-0.872656232449825	0.373430921579435	0.778800783071406	0.417840193211044	1.45271020915058
Animals_unknown_cause_of_death_lagomorphs	Level_of_training	Game_warden + profession - game_warden + courses	-2.498e-16	0.227974503652448	1	-0.675365507844903	0.676205776182667	1	0.508970353948018	1.96640258847831
Animals_unknown_cause_of_death_lagomorphs	Level_of_training	Profession - game_warden + courses	-0.0714286	0.210182107155302	0.999968016165754	-0.694084803878397	0.552002350150864	0.931062779704024	0.49953140805647	1.73672707428716
Animals_unknown_cause_of_death_lagomorphs	Level_of_training	Game_warden_without_additional_training - game_warden + courses	0.5	0.504643075991679	0.970474342265898	-0.994985280534345	1.9968452937895	1.64872127070014	0.369728886715656	7.36578252770734
Animals_unknown_cause_of_death_lagomorphs	Level_of_training	Hunter_without_additional_training - game_warden + courses	7.49401e-16	0.241265536771105	1	-0.71473967113138	0.715628927553897	1	0.48931947920332	2.04547273196199
Animals_unknown_cause_of_death_lagomorphs	Level_of_training	Game_warden + profession + courses	0.25	0.152929946191094	0.694201373150158	-0.203048955559962	0.703612624696735	1.28402541668774	0.816238281045365	2.02104079687405
Animals_unknown_cause_of_death_lagomorphs	Level_of_training	Profession - courses	0.178571	0.124866778186489	0.818408678272166	-0.191341494636157	0.548944585701965	1.1955082736719	0.82585051646931	1.7314246828454
Animals_unknown_cause_of_death_lagomorphs	Level_of_training	Game_warden_without_additional_training - courses	0.75	0.475478525564272	0.731563513945009	-0.658586446037916	2.16033896460434	2.11700001661269	0.51758244835609	8.67407736540915
Animals_unknown_cause_of_death_lagomorphs	Level_of_training	Hunter_without_additional_training - courses	0.25	0.172116975803901	0.806282607527019	-0.259889776752156	0.760524165435289	1.28402541668774	0.771136578297597	2.13939732477909
Animals_unknown_cause_of_death_lagomorphs	Level_of_training	Profession - game_warden + profession	-0.0714286	0.152929946191094	0.999726534069034	-0.524477526988531	0.382184053268166	0.931062779704024	0.591864516834364	1.46548178702478
Animals_unknown_cause_of_death_lagomorphs	Level_of_training	Game_warden_without_additional_training - game_warden + profession	0.5	0.483606952410851	0.962673028231812	-0.932666591129881	1.93444906944884	1.64872127070014	0.393502998479377	6.92023043858608
Animals_unknown_cause_of_death_lagomorphs	Level_of_training	Hunter_without_additional_training - game_warden + profession	9.99201e-16	0.19344278096434	1	-0.573066636451951	0.573779627779533	1	0.563793834232443	1.77496308899636
Animals_unknown_cause_of_death_lagomorphs	Level_of_training	Game_warden_without_additional_training - profession	0.571429	0.475478525564272	0.918394414078088	-0.837157874609344	1.98176753603291	1.77079495243516	0.432939244131183	7.25555611486271
Animals_unknown_cause_of_death_lagomorphs	Level_of_training	Hunter_without_additional_training - profession	0.0714286	0.172116975803901	0.999875859116391	-0.438461205323585	0.58195273686386	1.0740414307163	0.645028223793981	1.7895295012958
Animals_unknown_cause_of_death_lagomorphs	Level_of_training	Hunter_without_additional_training - game_warden_without_additional_training	-0.5	0.490012621610894	0.965212316752601	-1.95164313439707	0.953449222729076	0.60653065971263	0.142040488122745	2.59464374681488
Animals_unknown_cause_of_death_protected_rodents	Hunting_system	(Intercept)	0.975904
Animals_unknown_cause_of_death_protected_rodents	Hunting_system	Hunting_ground	0.00822337	0.0233773154614633	0.725506630639968	-0.0375953266905466	0.0540420660288522	1.00825727444696	0.963102603960848	1.05552900313469
Animals_unknown_cause_of_death_protected_rodents	Hunting_system	Hunting_prohibition	0.0240964	0.055063107713106	0.662295591437214	-0.0838253224523686	0.132018093536706	1.02438904942632	0.919591874119928	1.14112896613928
Animals_unknown_cause_of_death_protected_rodents	Hunting_system	hunting_ground - hunting license	0.00822337	0.0233773154614633	0.930486561462003	-0.0456426944547223	0.0621373141017211	1.00825727444696	0.955383264950832	1.06410845179272
Animals_unknown_cause_of_death_protected_rodents	Hunting_system	Hunting_prohibition - hunting_license	0.0240964	0.055063107713106	0.894535128220347	-0.102780154059797	0.151085702789595	1.02438904942632	0.90232532423669	1.16309633441092
Animals_unknown_cause_of_death_protected_rodents	Hunting_system	Hunting_prohibition - hunting_ground	0.015873	0.0557387539423911	0.9538655203973	-0.11256034932647	0.144420542544523	1.01599966138425	0.893543420737709	1.15536988856497
Animals_unknown_cause_of_death_protected_rodents	Distance_FIWI_km	(Intercept)	0.984032
Animals_unknown_cause_of_death_protected_rodents	Distance_FIWI_km	Distance_FIWI_km	-2.77019e-05	0.000134915421001219	0.837592496703402	-0.000292131264451712	0.000236727467791187	0.999972298485364	0.999707911401731	1.00023675548995
Animals_unknown_cause_of_death_protected_rodents	Years	(Intercept)	1.00029
Animals_unknown_cause_of_death_protected_rodents	Years	Years	-0.00131949	0.00113526116046592	0.24695623570385	-0.00354456015675343	0.000905581818367286	0.998681380973884	0.996461714380918	1.00090599198138
Animals_unknown_cause_of_death_protected_rodents	Function_all	(Intercept)	0.976744
Animals_unknown_cause_of_death_protected_rodents	Function_all	Function_all_hunting_inspector	0.0232558	0.0585165974307138	0.691628493710247	-0.09143460950854	0.137946237415517	1.02352833889071	0.912620990936022	1.14791383380071
Animals_unknown_cause_of_death_protected_rodents	Function_all	Function_all_voluntary_game_keeper	0.0232558	0.0265225974416996	0.381999915126608	-0.028727521808697	0.0752391497156737	1.02352833889071	0.971681190332219	1.07814195739879
Animals_unknown_cause_of_death_protected_rodents	Function_all	Function_all_hunter	-0.0878553	0.0485513516142311	0.0723973683657367	-0.183014197722256	0.00730360340701106	0.915893399513106	0.832756332410044	1.00733033976933
Animals_unknown_cause_of_death_protected_rodents	Function_all	Function_all_no_function	0.0232558	0.0427054390905765	0.58687348349034	-0.0604453086080106	0.106956936514988	1.02352833889071	0.941345251092705	1.11288632868367
Animals_unknown_cause_of_death_protected_rodents	Function_all	Hunting_inspector - game_warden	0.0232558	0.0585165974307138	0.99407721965115	-0.133907890587991	0.180392972888438	1.02352833889071	0.874670626290122	1.19768792954095
Animals_unknown_cause_of_death_protected_rodents	Function_all	Voluntary_game_keeper - game_warden	0.0232558	0.0265225974416996	0.895813549538965	-0.0479784999167843	0.09447809605044	1.02352833889071	0.953154279753539	1.09908508856498
Animals_unknown_cause_of_death_protected_rodents	Function_all	Hunter - game_warden	-0.0878553	0.0485513516142311	0.34360221164422	-0.218254373919106	0.0425217546548206	0.915893399513106	0.803920919140211	1.04343875577673
Animals_unknown_cause_of_death_protected_rodents	Function_all	No_function - game_warden	0.0232558	0.0427054390905765	0.980513334922219	-0.0914423282187815	0.137934583130189	1.02352833889071	0.912613946706219	1.14790045576331
Animals_unknown_cause_of_death_protected_rodents	Function_all	Voluntary_game_keeper - hunting_inspector	-2.77556e-17	0.0606712995409142	1	-0.162950797104806	0.162923274034156	1	0.849632991789207	1.17694638387606
Animals_unknown_cause_of_death_protected_rodents	Function_all	Hunter - hunting_inspector	-0.111111	0.0730396615305519	0.522731109881319	-0.307280818315793	0.0850254622101729	0.89483931681437	0.735444045748088	1.08874478819409
Animals_unknown_cause_of_death_protected_rodents	Function_all	No_function - hunting_inspector	-9.36751e-17	0.0692915069892972	1	-0.186102924808541	0.186071491246762	1	0.83018814362874	1.20450836910463
Animals_unknown_cause_of_death_protected_rodents	Function_all	Hunter - voluntary_game_keeper	-0.111111	0.0511277630713863	0.173042968834274	-0.248429906154388	0.0261844902137876	0.89483931681437	0.780024533838238	1.02653031580212
Animals_unknown_cause_of_death_protected_rodents	Function_all	No_function - voluntary_game_keeper	-6.59195e-17	0.0456132540061993	1	-0.122507942883963	0.122487250780414	1	0.884698877855047	1.13030470947921
Animals_unknown_cause_of_death_protected_rodents	Function_all	No_function - hunter	0.111111	0.0611093651541914	0.33848290393264	-0.053016241323939	0.275210741750399	1.11751906874186	0.94836460966038	1.31680815208349
Animals_unknown_cause_of_death_protected_rodents	Level_of_training	(Intercept)	1
Animals_unknown_cause_of_death_protected_rodents	Level_of_training	Courses + profession_(not_game_warden)	-0.0606061	0.0314666709964734	0.0560561509464628	-0.12227960247252	0.00106748126039823	0.941193940124833	0.884900913426385	1.00106805122131
Animals_unknown_cause_of_death_protected_rodents	Level_of_training	Game_warden + courses	4.44677e-16	0.060437509910115	0.999999999999994	-0.118455342739108	0.118455342739108	1	0.888291483435595	1.12575659977326
Animals_unknown_cause_of_death_protected_rodents	Level_of_training	Courses	-0.047619	0.0364451897518614	0.193419397609268	-0.119050306942424	0.023812211704329	0.953496954833477	0.887763138989441	1.02409798621694
Animals_unknown_cause_of_death_protected_rodents	Level_of_training	Game_warden + profession	4.6244e-16	0.0450064893151533	0.999999999999992	-0.0882110981282871	0.088211098128287	1	0.915567581719115	1.0922186630094
Animals_unknown_cause_of_death_protected_rodents	Level_of_training	Profession	4.57871e-16	0.0358606929240509	0.99999999999999	-0.07028566659179	0.07028566659179	1	0.932127504181773	1.07281460477642
Animals_unknown_cause_of_death_protected_rodents	Level_of_training	Game_warden_without_additional_training	4.52774e-16	0.141151612958328	0.999999999999997	-0.276652077758061	0.27665207775806	1	0.758318287017182	1.31870748354687
Animals_unknown_cause_of_death_protected_rodents	Level_of_training	Hunter_without_additional_training	4.57047e-16	0.0506749799048974	0.999999999999993	-0.0993211355308896	0.0993211355308897	1	0.905451888556889	1.10442091141231
Animals_unknown_cause_of_death_protected_rodents	Level_of_training	Courses + profession_(not_game_warden) - game_warden + courses + profession	-0.0606061	0.0314666709964734	0.492214384756806	-0.153938098769227	0.0327550925412052	0.941193940124833	0.857325088847131	1.03329744599868
Animals_unknown_cause_of_death_protected_rodents	Level_of_training	Game_warden + courses - game_warden + courses + profession	4.44677e-16	0.060437509910115	1	-0.179261288302464	0.179317208966592	1	0.83588746324455	1.19640019285124
Animals_unknown_cause_of_death_protected_rodents	Level_of_training	Courses - game_warden + courses + profession	-0.047619	0.0364451897518614	0.878880333012316	-0.155717671752684	0.0605132979438507	0.953496954833477	0.855800772998906	1.06238172496892
Animals_unknown_cause_of_death_protected_rodents	Level_of_training	Game_warden + profession - game_warden + courses + profession	4.6244e-16	0.0450064893151533	1	-0.133491953401197	0.133533596294432	1	0.875034510000929	1.14285966133981
Animals_unknown_cause_of_death_protected_rodents	Level_of_training	Profession - game_warden + courses + profession	4.57871e-16	0.0358606929240509	1	-0.106364971398475	0.106398152013748	1	0.899096443700541	1.11226463876308
Animals_unknown_cause_of_death_protected_rodents	Level_of_training	Game_warden_without_additional_training - game_warden + courses + profession	4.52774e-16	0.141151612958328	1	-0.418664171017508	0.418794773551448	1	0.65792510849095	1.52012835223263
Animals_unknown_cause_of_death_protected_rodents	Level_of_training	Hunter_without_additional_training - game_warden + profession + courses	4.57047e-16	0.0506749799048974	1	-0.150305037318109	0.150351925062742	1	0.86044546841166	1.1622431932728
Animals_unknown_cause_of_death_protected_rodents	Level_of_training	Game_warden + courses - courses + profession_(not_game_warden)	0.0606061	0.0620152632349976	0.972777153365611	-0.123334938923134	0.244604440638046	1.062480278897	0.883967537836533	1.27711603807316
Animals_unknown_cause_of_death_protected_rodents	Level_of_training	Courses - courses + profession_(not_game_warden)	0.012987	0.0390057960567397	0.999972349597011	-0.102706523407744	0.12871664004837	1.01307171049891	0.902391765484703	1.13736779401706
Animals_unknown_cause_of_death_protected_rodents	Level_of_training	Game_warden + profession - courses + profession_(not_game_warden)	0.0606061	0.0471039738286038	0.88726312102651	-0.0791071579768895	0.200362862809571	1.062480278897	0.923940911501326	1.22184604021704
Animals_unknown_cause_of_death_protected_rodents	Level_of_training	Profession - courses + profession_(not_game_warden)	0.0606061	0.0384602335791641	0.733517553880903	-0.0534693046773262	0.174717011766619	1.062480278897	0.947935037729091	1.19090915564439
Animals_unknown_cause_of_death_protected_rodents	Level_of_training	Game_warden_without_additional_training - courses + profession_(not_game_warden)	0.0606061	0.141834333328388	0.999850142852564	-0.360083100078782	0.481426455521557	1.062480278897	0.697618351522248	1.61838130540339
Animals_unknown_cause_of_death_protected_rodents	Level_of_training	Hunter_without_additional_training - courses + profession_(not_game_warden)	0.0606061	0.0525466826577334	0.933905328961236	-0.0952505596163022	0.216511300392602	1.062480278897	0.909145110877583	1.24173711739148
Animals_unknown_cause_of_death_protected_rodents	Level_of_training	Courses - game_warden + courses	-0.047619	0.0646837950846649	0.9948830689491	-0.239475073064415	0.144296827426093	0.953496954833477	0.787040891615055	1.15522696068373
Animals_unknown_cause_of_death_protected_rodents	Level_of_training	Game_warden + profession - game_warden + courses	1.77635e-17	0.0698664838887771	1	-0.207228192056428	0.2072928370126	1	0.812834146527737	1.23034280894544
Animals_unknown_cause_of_death_protected_rodents	Level_of_training	Profession - game_warden + courses	1.31949e-17	0.0643562800937004	1	-0.190884596289765	0.190944142851643	1	0.826227932418447	1.2103918411564
Animals_unknown_cause_of_death_protected_rodents	Level_of_training	Game_warden_without_additional_training - game_warden + courses	8.09774e-18	0.150928855197551	1	-0.447664059372523	0.44780370843866	1	0.639119354128552	1.56487149443506
Animals_unknown_cause_of_death_protected_rodents	Level_of_training	Hunter_without_additional_training - game_warden + courses	1.23701e-17	0.0736457403986646	1	-0.218437694099042	0.218505835865956	1	0.803773557720234	1.2442162776854
Animals_unknown_cause_of_death_protected_rodents	Level_of_training	Game_warden + profession + courses	0.047619	0.0505656486450503	0.977914521465263	-0.102361706608625	0.197646588431053	1.04877104738593	0.902702978977565	1.21853167452463
Animals_unknown_cause_of_death_protected_rodents	Level_of_training	Profession - courses	0.047619	0.0426296849555887	0.944057633591788	-0.0788231611422381	0.174100700101588	1.04877104738593	0.924203345058983	1.19017541057082
Animals_unknown_cause_of_death_protected_rodents	Level_of_training	Game_warden_without_additional_training - courses	0.047619	0.143021252208045	0.999972363460245	-0.376590585828393	0.471961013510687	1.04877104738593	0.686196955151666	1.60313488190728
Animals_unknown_cause_of_death_protected_rodents	Level_of_training	Hunter_without_additional_training - courses	0.047619	0.0556709469183112	0.987355264747279	-0.117504328251942	0.212793933824081	1.04877104738593	0.889136663330629	1.23712969439027
Animals_unknown_cause_of_death_protected_rodents	Level_of_training	Profession - game_warden + profession	-4.56863e-18	0.0501460094507885	1	-0.148736079145965	0.148782477453175	1	0.861796530964173	1.16042054412169
Animals_unknown_cause_of_death_protected_rodents	Level_of_training	Game_warden_without_additional_training - game_warden + profession	-9.66578e-18	0.145438684013515	1	-0.431379881534703	0.431514450742002	1	0.649612088259011	1.53958738813273
Animals_unknown_cause_of_death_protected_rodents	Level_of_training	Hunter_without_additional_training - game_warden + profession	-5.3934e-18	0.0616164471160684	1	-0.182758086940946	0.182815098433461	1	0.832969637598692	1.20059239614146
Animals_unknown_cause_of_death_protected_rodents	Level_of_training	Game_warden_without_additional_training - profession	-5.09715e-18	0.142873426584866	1	-0.423771173760822	0.423903369427265	1	0.654573648399182	1.52791394345096
Animals_unknown_cause_of_death_protected_rodents	Level_of_training	Hunter_without_additional_training - profession	-8.24767e-19	0.0552900693771071	1	-0.163993670182862	0.164044828104554	1	0.848747394279005	1.17826713339109
Animals_unknown_cause_of_death_protected_rodents	Level_of_training	Hunter_without_additional_training - game_warden_without_additional_training	4.27239e-18	0.147291480797329	1	-0.436875388198082	0.437011671731911	1	0.646051932090243	1.5480741456573
Animals_unknown_cause_of_death_huntable_rodents	Hunting_system	(Intercept)	0.971831
Animals_unknown_cause_of_death_huntable_rodents	Hunting_system	Hunting_ground	-0.182357	0.0555847940385948	0.00139464218709658	-0.291301496108689	-0.0734131073012441	0.833303546439858	0.747290338921122	0.929216884446488
Animals_unknown_cause_of_death_huntable_rodents	Hunting_system	Hunting_prohibition	0.028169	0.198280946041289	0.887292424850104	-0.36045449897695	0.416792527145964	1.02856951246582	0.697359304942936	1.51708772576103
Animals_unknown_cause_of_death_huntable_rodents	Hunting_system	hunting_ground - hunting license	-0.182357	0.0555847940385948	0.00226286072491055	-0.309341105984042	-0.055222900293144	0.833303546439858	0.733930379279558	0.946274199647642
Animals_unknown_cause_of_death_huntable_rodents	Hunting_system	Hunting_prohibition - hunting_license	0.028169	0.198280946041289	0.987995473990516	-0.424805028184941	0.48168026338096	1.02856951246582	0.653897264238497	1.61879211542941
Animals_unknown_cause_of_death_huntable_rodents	Hunting_system	Hunting_prohibition - hunting_ground	0.210526	0.200625865826351	0.520798477876804	-0.247804710169249	0.669400901919117	1.23432753509834	0.780512354520981	1.95306689144351
Animals_unknown_cause_of_death_huntable_rodents	Distance_FIWI_km	(Intercept)	0.792094
Animals_unknown_cause_of_death_huntable_rodents	Distance_FIWI_km	Distance_FIWI_km	0.000821215	0.000303766330130719	0.00796282096392538	0.000225844391092573	0.0014165865246368	1.0008215527476	1.00022586989586	1.00141759035728
Animals_unknown_cause_of_death_huntable_rodents	Years	(Intercept)	0.947268
Animals_unknown_cause_of_death_huntable_rodents	Years	Years	-0.00238727	0.00278543848149709	0.393294778362742	-0.00784663371733343	0.00307208449243902	0.997615572661398	0.992184070751621	1.00307680817995
Animals_unknown_cause_of_death_huntable_rodents	Function_all	(Intercept)	0.985714
Animals_unknown_cause_of_death_huntable_rodents	Function_all	Function_all_hunting_inspector	-0.235714	0.140841291578236	0.0971545997461196	-0.511758144743733	0.0403295733151615	0.790006357792942	0.599440748210894	1.04115385418159
Animals_unknown_cause_of_death_huntable_rodents	Function_all	Function_all_voluntary_game_keeper	-0.194048	0.0648040936322007	0.00342322621801747	-0.321061308617494	-0.0670339294777442	0.82361868339745	0.725378777656838	0.935163471190303
Animals_unknown_cause_of_death_huntable_rodents	Function_all	Function_all_hunter	-0.271429	0.108602663734114	0.013978464872444	-0.484285880972549	-0.0585712618845937	0.762289730789954	0.616137034877334	0.943111030135542
Animals_unknown_cause_of_death_huntable_rodents	Function_all	Function_all_no_function	-0.152381	0.116540078379293	0.193857898601967	-0.380795308759842	0.0760334039979378	0.858661109432665	0.683317744462417	1.07899861642286
Animals_unknown_cause_of_death_huntable_rodents	Function_all	Hunting_inspector - game_warden	-0.235714	0.140841291578236	0.423373921427241	-0.613660421375221	0.142429029521224	0.790006357792942	0.541365611595204	1.15307124403515
Animals_unknown_cause_of_death_huntable_rodents	Function_all	Voluntary_game_keeper - game_warden	-0.194048	0.0648040936322007	0.0204418603405174	-0.367948727798061	-0.0200557837533487	0.82361868339745	0.692152668970383	0.980143995670807
Animals_unknown_cause_of_death_huntable_rodents	Function_all	Hunter - game_warden	-0.271429	0.108602663734114	0.0811466828180579	-0.562862685819603	0.0201575880537316	0.762289730789954	0.569576210050512	1.02036212423885
Animals_unknown_cause_of_death_huntable_rodents	Function_all	No_function - game_warden	-0.152381	0.116540078379293	0.662615674175959	-0.465115036111003	0.160516288920418	0.858661109432665	0.628062851125948	1.17411689808157
Animals_unknown_cause_of_death_huntable_rodents	Function_all	Voluntary_game_keeper - hunting_inspector	0.0416667	0.147957353337739	0.998433712316449	-0.355375346438949	0.438915821922568	1.04254690518999	0.700910309639792	1.55102471961337
Animals_unknown_cause_of_death_huntable_rodents	Function_all	Hunter - hunting_inspector	-0.0357143	0.171715888680584	0.999525356594438	-0.496512080389143	0.425323913358305	0.96491594437237	0.608649883588023	1.53008595468392
Animals_unknown_cause_of_death_huntable_rodents	Function_all	No_function - hunting_inspector	0.0833333	0.176842861670663	0.98857363602636	-0.391222639838222	0.558136888729106	1.08690404952123	0.676229583633102	1.74741383919588
Animals_unknown_cause_of_death_huntable_rodents	Function_all	Hunter - voluntary_game_keeper	-0.077381	0.117684525590359	0.960984028138388	-0.39318614825463	0.238589003304495	0.925537200838485	0.674903103857488	1.26945668684854
Animals_unknown_cause_of_death_huntable_rodents	Function_all	No_function - voluntary_game_keeper	0.0416667	0.125046786691761	0.996979065421503	-0.293895080015522	0.377403480418499	1.04254690518999	0.745354689943424	1.45849266389889
Animals_unknown_cause_of_death_huntable_rodents	Function_all	No_function - hunter	0.119048	0.152419378297475	0.928767126238427	-0.289968191456881	0.528276818593306	1.12642355622821	0.748287369131063	1.69600726097076
Animals_unknown_cause_of_death_huntable_rodents	Level_of_training	(Intercept)	0.973684
Animals_unknown_cause_of_death_huntable_rodents	Level_of_training	Courses + profession_(not_game_warden)	-0.104119	0.0737686343713395	0.161132585275577	-0.24870285969154	0.0404648734215178	0.90111806417785	0.779811652437349	1.04129473193897
Animals_unknown_cause_of_death_huntable_rodents	Level_of_training	Game_warden + courses	0.0263158	0.146779496558529	0.858063853304982	-0.261366737449953	0.313998316397322	1.02666510732166	0.769998480548529	1.36888743188289
Animals_unknown_cause_of_death_huntable_rodents	Level_of_training	Courses	-0.246411	0.0956032027705637	0.0113688122943272	-0.433790317490573	-0.059032649016604	0.781600543212169	0.648048125597264	0.942675991210578
Animals_unknown_cause_of_death_huntable_rodents	Level_of_training	Game_warden + profession	0.0263158	0.0897189445942809	0.769872591234936	-0.14953011066205	0.202161689609419	1.02666510732166	0.861112508961588	1.22404590761649
Animals_unknown_cause_of_death_huntable_rodents	Level_of_training	Profession	-0.0403509	0.0851457645519409	0.636571734153251	-0.207233509150913	0.126531754764948	0.960452379187651	0.812829824623269	1.13488548862582
Animals_unknown_cause_of_death_huntable_rodents	Level_of_training	Game_warden_without_additional_training	0.0263158	0.282880523962063	0.926062082906909	-0.528119849419778	0.580751428367146	1.02666510732166	0.589712676655266	1.78738101505654
Animals_unknown_cause_of_death_huntable_rodents	Level_of_training	Hunter_without_additional_training	-0.307018	0.12266522429528	0.0138902412859734	-0.547436965633925	-0.0665981220853734	0.735637694869572	0.57843044922557	0.935571111163928
Animals_unknown_cause_of_death_huntable_rodents	Level_of_training	Courses + profession_(not_game_warden) - game_warden + courses + profession	-0.104119	0.0737686343713395	0.830303711028221	-0.323242006752367	0.114805061381642	0.90111806417785	0.723798669005497	1.12165476242885
Animals_unknown_cause_of_death_huntable_rodents	Level_of_training	Game_warden + courses - game_warden + courses + profession	0.0263158	0.146779496558529	0.999999618269652	-0.409679344464148	0.461915048974018	1.02666510732166	0.663863087384792	1.58711047083576
Animals_unknown_cause_of_death_huntable_rodents	Level_of_training	Courses - game_warden + courses + profession	-0.246411	0.0956032027705637	0.142322517322434	-0.530392094811392	0.0373112798648401	0.781600543212169	0.588374225963447	1.03801608406036
Animals_unknown_cause_of_death_huntable_rodents	Level_of_training	Game_warden + profession - game_warden + courses + profession	0.0263158	0.0897189445942809	0.999988542627942	-0.240186168785495	0.292575769544104	1.02666510732166	0.786481429143972	1.33987425437927
Animals_unknown_cause_of_death_huntable_rodents	Level_of_training	Profession - game_warden + courses + profession	-0.0403509	0.0851457645519409	0.999704596898326	-0.293268620409655	0.212337222017288	0.960452379187651	0.745821770837097	1.23656481165644
Animals_unknown_cause_of_death_huntable_rodents	Level_of_training	Game_warden_without_additional_training - game_warden + courses + profession	0.0263158	0.282880523962063	0.999999996064093	-0.813955057783674	0.865823688424716	1.02666510732166	0.443102101625191	2.37696315689644
Animals_unknown_cause_of_death_huntable_rodents	Level_of_training	Hunter_without_additional_training - game_warden + profession + courses	-0.307018	0.12266522429528	0.16847687547118	-0.671383427038766	0.0570175027393806	0.735637694869572	0.511001155750276	1.0586743399344
Animals_unknown_cause_of_death_huntable_rodents	Level_of_training	Game_warden + courses - courses + profession_(not_game_warden)	0.130435	0.151269200296759	0.986878663692975	-0.318896607608706	0.579358189347597	1.13932363375532	0.726950706592833	1.78489250003422
Animals_unknown_cause_of_death_huntable_rodents	Level_of_training	Courses - courses + profession_(not_game_warden)	-0.142292	0.1023627018422	0.841358617669167	-0.446351578385937	0.161490518873661	0.867367522950809	0.639958736845439	1.17526131530454
Animals_unknown_cause_of_death_huntable_rodents	Level_of_training	Game_warden + profession - courses + profession_(not_game_warden)	0.130435	0.0968898310843678	0.862239156265715	-0.157367641240047	0.417975887892657	1.13932363375532	0.854389892111485	1.51888405046544
Animals_unknown_cause_of_death_huntable_rodents	Level_of_training	Profession - courses + profession_(not_game_warden)	0.0637681	0.0926712014035656	0.996682179448232	-0.211503252440244	0.338789543695071	1.0658452175897	0.809366648631785	1.40324799174707
Animals_unknown_cause_of_death_huntable_rodents	Level_of_training	Game_warden_without_additional_training - courses + profession_(not_game_warden)	0.130435	0.285235939505345	0.999767163952031	-0.716832612118514	0.976932876311215	1.13932363375532	0.488296433370217	2.65629654486883
Animals_unknown_cause_of_death_huntable_rodents	Level_of_training	Hunter_without_additional_training - courses + profession_(not_game_warden)	-0.202899	0.128003545262844	0.729560206705486	-0.583121430417762	0.176979094568133	0.816361056462388	0.558153407573995	1.19360614001448
Animals_unknown_cause_of_death_huntable_rodents	Level_of_training	Courses - game_warden + courses	-0.272727	0.163035370154449	0.671618727566204	-0.757008999492484	0.211114736386867	0.761300386696874	0.469067311509199	1.23505405257189
Animals_unknown_cause_of_death_huntable_rodents	Level_of_training	Game_warden + profession - game_warden + courses	-5.55112e-17	0.159656032020466	1	-0.474243710442139	0.473813107099362	1	0.622355559535267	1.60610678901936
Animals_unknown_cause_of_death_huntable_rodents	Level_of_training	Profession - game_warden + courses	-0.0666667	0.157131666962911	0.999858807633737	-0.533411980485418	0.399654852196178	0.935506985031618	0.586600083269851	1.49130988647127
Animals_unknown_cause_of_death_huntable_rodents	Level_of_training	Game_warden_without_additional_training - game_warden + courses	1.52656e-16	0.312188965817916	1	-0.927328905992123	0.926486910794334	1	0.395609009196904	2.52562084268256
Animals_unknown_cause_of_death_huntable_rodents	Level_of_training	Hunter_without_additional_training - game_warden + courses	-0.333333	0.180242383453004	0.548144348128104	-0.868726926835205	0.20157413401444	0.71653131057379	0.41948524486704	1.22332692383712
Animals_unknown_cause_of_death_huntable_rodents	Level_of_training	Game_warden + profession + courses	0.272727	0.114393183059719	0.219716462434894	-0.0670672649233546	0.612213284064217	1.31354195725395	0.935132297618868	1.84450930738823
Animals_unknown_cause_of_death_huntable_rodents	Level_of_training	Profession - courses	0.206061	0.110842737843114	0.541356800599791	-0.123187657253024	0.535009918856464	1.22882767614317	0.884097739639763	1.70746517827224
Animals_unknown_cause_of_death_huntable_rodents	Level_of_training	Game_warden_without_additional_training - courses	0.272727	0.29164653632175	0.97901061843246	-0.593582216319121	1.1382501709267	1.31354195725395	0.552345116885647	3.12130183913323
Animals_unknown_cause_of_death_huntable_rodents	Level_of_training	Hunter_without_additional_training - courses	-0.0606061	0.141714743632531	0.999851071319528	-0.481556806995854	0.359962471334604	0.941193940124833	0.617820814960455	1.43327562462968
Animals_unknown_cause_of_death_huntable_rodents	Level_of_training	Profession - game_warden + profession	-0.0666667	0.105809400204705	0.998098933451896	-0.380963858684467	0.24734515009253	0.935506985031618	0.683202581013761	1.28062104297924
Animals_unknown_cause_of_death_huntable_rodents	Level_of_training	Game_warden_without_additional_training - game_warden + profession	2.08167e-16	0.289770976441044	1	-0.86073830914341	0.859956776810956	1	0.422849773187759	2.36305855257184
Animals_unknown_cause_of_death_huntable_rodents	Level_of_training	Hunter_without_additional_training - game_warden + profession	-0.333333	0.137813588596902	0.204276686204113	-0.742696053792045	0.0756576943607594	0.71653131057379	0.475829323182989	1.07859330238913
Animals_unknown_cause_of_death_huntable_rodents	Level_of_training	Game_warden_without_additional_training - profession	0.0666667	0.288387813524807	0.999997778235686	-0.789963082936331	0.922518614423105	1.06893910574725	0.453861550208829	2.51561829032971
Animals_unknown_cause_of_death_huntable_rodents	Level_of_training	Hunter_without_additional_training - profession	-0.266667	0.134881049091335	0.459095576521217	-0.667318545458211	0.133621428621801	0.765928338364649	0.513082542365044	1.14296004577216
Animals_unknown_cause_of_death_huntable_rodents	Level_of_training	Hunter_without_additional_training - game_warden_without_additional_training	-0.333333	0.301603194644712	0.947561007730878	-1.22921816962424	0.561738058315594	0.71653131057379	0.292521190253182	1.75371791698238
Animals_unknown_cause_of_death_small_rodents	Hunting_system	(Intercept)	0.590909
Animals_unknown_cause_of_death_small_rodents	Hunting_system	Hunting_ground	-0.0474308	0.0956965816660506	0.621087766620966	-0.234992683548581	0.140131023469529	0.95367643661268	0.79057663382311	1.15042452159515
Animals_unknown_cause_of_death_small_rodents	Hunting_system	Hunting_prohibition	0.123377	0.198051775155566	0.534539299293951	-0.26479772300251	0.511550969755757	1.13131041867199	0.767361153788425	1.66787601519464
Animals_unknown_cause_of_death_small_rodents	Hunting_system	hunting_ground - hunting license	-0.0474308	0.0956965816660506	0.867902246984094	-0.268663394372109	0.173686096525279	0.95367643661268	0.764400513863417	1.1896820618683
Animals_unknown_cause_of_death_small_rodents	Hunting_system	Hunting_prohibition - hunting_license	0.123377	0.198051775155566	0.799631652234507	-0.334481968074299	0.580995893163334	1.13131041867199	0.715708750318555	1.78781802020611
Animals_unknown_cause_of_death_small_rodents	Hunting_system	Hunting_prohibition - hunting_ground	0.170807	0.202138154373298	0.663295205089896	-0.296498081043973	0.637868728316026	1.1862623162739	0.743417053847372	1.89244326745993
Animals_unknown_cause_of_death_small_rodents	Distance_FIWI_km	(Intercept)	0.566874
Animals_unknown_cause_of_death_small_rodents	Distance_FIWI_km	Distance_FIWI_km	9.66485e-05	0.000542993931787235	0.859037128385645	-0.000967600016520124	0.00116089708373343	1.00009665320423	0.999032867957427	1.00116157118558
Animals_unknown_cause_of_death_small_rodents	Years	(Intercept)	0.725686
Animals_unknown_cause_of_death_small_rodents	Years	Years	-0.00969641	0.00446399497153688	0.0318626710574194	-0.0184456800402441	-0.000947141297483728	0.99035044794531	0.981723400319049	0.999053307099259
Animals_unknown_cause_of_death_small_rodents	Function_all	(Intercept)	0.529412
Animals_unknown_cause_of_death_small_rodents	Function_all	Function_all_hunting_inspector	0.0705882	0.229056065684055	0.758515264497581	-0.378353403887072	0.519529874475307	1.0731392540111	0.684988380329049	1.6812370714176
Animals_unknown_cause_of_death_small_rodents	Function_all	Function_all_voluntary_game_keeper	0.0912779	0.109635761440104	0.406836042251262	-0.123604253373698	0.306160034306761	1.09557341236727	0.88372950465909	1.35819964769547
Animals_unknown_cause_of_death_small_rodents	Function_all	Function_all_hunter	-0.0294118	0.184768176048691	0.873807170471134	-0.391550735250472	0.332727205838707	0.971016551792438	0.676007752202012	1.39476676233901
Animals_unknown_cause_of_death_small_rodents	Function_all	Function_all_no_function	0.359477	0.175343421555806	0.0426453639928633	0.0158103330076022	0.703143915358411	1.43258015717304	1.01593597761018	2.0200937381444
Animals_unknown_cause_of_death_small_rodents	Function_all	Hunting_inspector - game_warden	0.0705882	0.229056065684055	0.997804508222947	-0.545105438630041	0.686241621921123	1.0731392540111	0.579780648839596	1.98623645988385
Animals_unknown_cause_of_death_small_rodents	Function_all	Voluntary_game_keeper - game_warden	0.0912779	0.109635761440104	0.912686599507434	-0.203418713847096	0.385955211603847	1.09557341236727	0.815936525968331	1.47101878476721
Animals_unknown_cause_of_death_small_rodents	Function_all	Hunter - game_warden	-0.0294118	0.184768176048691	0.999838129667597	-0.526061337359408	0.46720531018169	0.971016551792438	0.590927857615537	1.59552894812995
Animals_unknown_cause_of_death_small_rodents	Function_all	No_function - game_warden	0.359477	0.175343421555806	0.223610938574695	-0.111839079968674	0.830762488232256	1.43258015717304	0.894188138706654	2.29506803564026
Animals_unknown_cause_of_death_small_rodents	Function_all	Voluntary_game_keeper - hunting_inspector	0.0206897	0.23937306616831	0.999985802196571	-0.62273570930121	0.664072917753566	1.02090516982984	0.536474789175221	1.94268865406477
Animals_unknown_cause_of_death_small_rodents	Function_all	Hunter - hunting_inspector	-0.1	0.281813313206858	0.996199744845056	-0.857503075288122	0.657453508835223	0.90483741803596	0.424220006406971	1.92987167068918
Animals_unknown_cause_of_death_small_rodents	Function_all	No_function - hunting_inspector	0.288889	0.275725914819706	0.818717657240325	-0.452251499532888	1.02998078153375	1.33494339324412	0.636194147072305	2.80101200302714
Animals_unknown_cause_of_death_small_rodents	Function_all	Hunter - voluntary_game_keeper	-0.12069	0.197413430294192	0.970384213941476	-0.651329172693222	0.409915140484538	0.886308978322414	0.521352348714835	1.50668992271097
Animals_unknown_cause_of_death_small_rodents	Function_all	No_function - voluntary_game_keeper	0.268199	0.188621576345489	0.59025791069257	-0.238808127012869	0.775173418928405	1.30760763359305	0.787565980513642	2.17096858158536
Animals_unknown_cause_of_death_small_rodents	Function_all	No_function - hunter	0.388889	0.240202784656768	0.460622804258807	-0.256766726169699	1.0345022561208	1.47534061549062	0.773548641374608	2.81370538238796
Animals_unknown_cause_of_death_small_rodents	Level_of_training	(Intercept)	0.435897
Animals_unknown_cause_of_death_small_rodents	Level_of_training	Courses + profession_(not_game_warden)	0.378917	0.121459208579385	0.0023070058640479	0.140861704511046	0.616973053323712	1.46070234594853	1.15126542216042	1.85330967332939
Animals_unknown_cause_of_death_small_rodents	Level_of_training	Game_warden + courses	0.364103	0.230452645147393	0.116964909722393	-0.0875763205283156	0.815781448733444	1.4392218190827	0.916148948010879	2.26094179229371
Animals_unknown_cause_of_death_small_rodents	Level_of_training	Courses	0.0974359	0.147398007094408	0.509956728921411	-0.191458887862122	0.386330682733918	1.10234077642816	0.825753572903387	1.47157121355672
Animals_unknown_cause_of_death_small_rodents	Level_of_training	Game_warden + profession	0.0641026	0.171964341610143	0.71003300291886	-0.272941352078459	0.401146480283587	1.06620174717915	0.761137425447974	1.49353602605838
Animals_unknown_cause_of_death_small_rodents	Level_of_training	Profession	0.135531	0.151152132331176	0.371844230943529	-0.160721600024402	0.431783871086673	1.14514484997251	0.85152910379239	1.54000224017978
Animals_unknown_cause_of_death_small_rodents	Level_of_training	Game_warden_without_additional_training	0.564103	0.491326690314695	0.253386888937278	-0.398880053557502	1.52708518176263	1.75786949943191	0.671071189128037	4.60473527562423
Animals_unknown_cause_of_death_small_rodents	Level_of_training	Hunter_without_additional_training	0.0641026	0.188297388465467	0.734174227345718	-0.304953535672699	0.433158663877828	1.06620174717915	0.737157625129069	1.54212088016974
Animals_unknown_cause_of_death_small_rodents	Level_of_training	Courses + profession_(not_game_warden) - game_warden + courses + profession	0.378917	0.121459208579385	0.0323749213715961	0.018002577018394	0.739932137632475	1.46070234594853	1.01816560021789	2.09579328417427
Animals_unknown_cause_of_death_small_rodents	Level_of_training	Game_warden + courses - game_warden + courses + profession	0.364103	0.230452645147393	0.733662563902416	-0.320685125058991	1.04907990798806	1.4392218190827	0.725651704558768	2.8550230253255
Animals_unknown_cause_of_death_small_rodents	Level_of_training	Courses - game_warden + courses + profession	0.0974359	0.147398007094408	0.997435851873693	-0.340555780206342	0.53554887864715	1.10234077642816	0.711374844815344	1.70838568138212
Animals_unknown_cause_of_death_small_rodents	Level_of_training	Game_warden + profession - game_warden + courses + profession	0.0641026	0.171964341610143	0.999941475287514	-0.446887726480049	0.575234375515691	1.06620174717915	0.639615716151532	1.77754709161211
Animals_unknown_cause_of_death_small_rodents	Level_of_training	Profession - game_warden + courses + profession	0.135531	0.151152132331176	0.983594540729062	-0.313615887037022	0.584802551186261	1.14514484997251	0.730799683886144	1.7946366017866
Animals_unknown_cause_of_death_small_rodents	Level_of_training	Game_warden_without_additional_training - game_warden + courses + profession	0.564103	0.491326690314695	0.936337641899726	-0.895869694704902	2.02447916814007	1.75786949943191	0.408252389260176	7.57216609207414
Animals_unknown_cause_of_death_small_rodents	Level_of_training	Hunter_without_additional_training - game_warden + profession + courses	0.0641026	0.188297388465467	0.999968401142933	-0.495421208948307	0.623781299528482	1.06620174717915	0.609314204642051	1.86597051202781
Animals_unknown_cause_of_death_small_rodents	Level_of_training	Game_warden + courses - courses + profession_(not_game_warden)	-0.0148148	0.23620047665782	0.999999999751348	-0.716682126799522	0.687246882164546	0.985294384632563	0.488369920343972	1.98823414836118
Animals_unknown_cause_of_death_small_rodents	Level_of_training	Courses - courses + profession_(not_game_warden)	-0.281481	0.156231930197877	0.583071437639505	-0.745723071700711	0.182888682326361	0.754664890821638	0.474391157075667	1.2006807436542
Animals_unknown_cause_of_death_small_rodents	Level_of_training	Game_warden + profession - courses + profession_(not_game_warden)	-0.314815	0.179593926131596	0.617268490780256	-0.848476338137528	0.218994508228138	0.729924032871183	0.428066664163663	1.24482444037693
Animals_unknown_cause_of_death_small_rodents	Level_of_training	Profession - courses + profession_(not_game_warden)	-0.243386	0.159778630067392	0.768665616017503	-0.718166816164087	0.231525821794114	0.783968652579174	0.487645380708501	1.26052187509371
Animals_unknown_cause_of_death_small_rodents	Level_of_training	Game_warden_without_additional_training - courses + profession_(not_game_warden)	0.185185	0.494048742669732	0.999939259191739	-1.28287562448613	1.65365258024346	1.20344127898994	0.277238918058103	5.22603351520343
Animals_unknown_cause_of_death_small_rodents	Level_of_training	Hunter_without_additional_training - courses + profession_(not_game_warden)	-0.314815	0.195289912747346	0.712981984233809	-0.895116802588852	0.265647889944989	0.729924032871183	0.408559875002679	1.30427572922564
Animals_unknown_cause_of_death_small_rodents	Level_of_training	Courses - game_warden + courses	-0.266667	0.250528438146359	0.957202228877144	-1.01110937036301	0.477982213451494	0.765928338364648	0.363815149869709	1.61281679668432
Animals_unknown_cause_of_death_small_rodents	Level_of_training	Game_warden + profession - game_warden + courses	-0.3	0.265725536240047	0.94163597481993	-1.0896007259828	0.489819409101779	0.740818220681717	0.336350763020166	1.63202146511886
Animals_unknown_cause_of_death_small_rodents	Level_of_training	Profession - game_warden + courses	-0.228571	0.25275540139216	0.982760646061715	-0.979631530883286	0.522696682877593	0.795669461641692	0.375449414881514	1.68656966629817
Animals_unknown_cause_of_death_small_rodents	Level_of_training	Game_warden_without_additional_training - game_warden + courses	0.2	0.531451072480095	0.999937611451148	-1.37920145196559	1.77963881820356	1.22140275816017	0.251779530853333	5.92771504913235
Animals_unknown_cause_of_death_small_rodents	Level_of_training	Hunter_without_additional_training - game_warden + courses	-0.3	0.276575906990406	0.952631106867861	-1.12184249221608	0.522070104822803	0.740818220681717	0.325679180124864	1.68551322976193
Animals_unknown_cause_of_death_small_rodents	Level_of_training	Game_warden + profession + courses	-0.0333333	0.198060120796776	0.999999755461405	-0.621866966126905	0.555363296233431	0.967216100482005	0.536941050487846	1.74257394034093
Animals_unknown_cause_of_death_small_rodents	Level_of_training	Profession - courses	0.0380952	0.180286005482636	0.999998814924046	-0.497622791974067	0.573961637442655	1.03883016437353	0.607974224411859	1.77528617883209
Animals_unknown_cause_of_death_small_rodents	Level_of_training	Game_warden_without_additional_training - courses	0.466667	0.501056876292718	0.979569725580117	-1.02221874072601	1.95596442690299	1.59466975822832	0.359795760407918	7.07073494344808
Animals_unknown_cause_of_death_small_rodents	Level_of_training	Hunter_without_additional_training - courses	-0.0333333	0.212395817208199	0.999999849872746	-0.66446534208315	0.597973469982423	0.967216100482006	0.514548561637629	1.81842996098027
Animals_unknown_cause_of_death_small_rodents	Level_of_training	Profession - game_warden + profession	0.0714286	0.200869624540127	0.999957512957966	-0.525453473139009	0.668475924895798	1.0740414307163	0.591287170712743	1.95126118469129
Animals_unknown_cause_of_death_small_rodents	Level_of_training	Game_warden_without_additional_training - game_warden + profession	0.5	0.508825663238621	0.972397514205038	-1.01197027872002	2.01238902501227	1.64872127070013	0.363502073151296	7.48116871432716
Animals_unknown_cause_of_death_small_rodents	Level_of_training	Hunter_without_additional_training - game_warden + profession	9.71445e-17	0.230125064818123	1	-0.683814287547736	0.684003672684155	1	0.504688290130953	1.98179633375562
Animals_unknown_cause_of_death_small_rodents	Level_of_training	Game_warden_without_additional_training - profession	0.428571	0.502174061350319	0.98771613401259	-1.06363368284752	1.9211898122395	1.53506300925521	0.345199184267591	6.82907895913373
Animals_unknown_cause_of_death_small_rodents	Level_of_training	Hunter_without_additional_training - profession	-0.0714286	0.21501808710059	0.999973304169542	-0.710352628470216	0.567672438218347	0.931062779704023	0.491470860283332	1.76415608674316
Animals_unknown_cause_of_death_small_rodents	Level_of_training	Hunter_without_additional_training - game_warden_without_additional_training	-0.5	0.514575288259869	0.974039567223138	-2.02905523094233	1.02947870898129	0.606530659712633	0.131459661517804	2.79960604475738
Animals_unknown_cause_of_death_insectivores	Hunting_system	(Intercept)	0.30303
Animals_unknown_cause_of_death_insectivores	Hunting_system	Hunting_ground	-0.00515796	0.0875639186684664	0.95312817595141	-0.176780089540159	0.166464164330617	0.994855316842903	0.83796404131991	1.18112120884283
Animals_unknown_cause_of_death_insectivores	Hunting_system	Hunting_prohibition	-0.160173	0.182367441889119	0.381581542594714	-0.517606778228534	0.197260457882214	0.851996244374949	0.595945071409521	1.21806125304826
Animals_unknown_cause_of_death_insectivores	Hunting_system	hunting_ground - hunting license	-0.00515796	0.0875639186684664	0.997997200105203	-0.207613115590581	0.196961625022558	0.994855316842903	0.812521327744893	1.21769731070245
Animals_unknown_cause_of_death_insectivores	Hunting_system	Hunting_prohibition - hunting_license	-0.160173	0.182367441889119	0.641745660026613	-0.58182204145591	0.260776846539522	0.851996244374949	0.558879137351337	1.29793799375948
Animals_unknown_cause_of_death_insectivores	Hunting_system	Hunting_prohibition - hunting_ground	-0.155015	0.1858685003211	0.670199332304228	-0.584758820740691	0.274016134161397	0.856402162154285	0.557240240395295	1.3152360222978
Animals_unknown_cause_of_death_insectivores	Distance_FIWI_km	(Intercept)	0.291481
Animals_unknown_cause_of_death_insectivores	Distance_FIWI_km	Distance_FIWI_km	1.39876e-06	0.000503694082849943	0.997788962496953	-0.000985823500453967	0.000988621022769679	1.00000139876214	0.999014662263894	1.00098910986961
Animals_unknown_cause_of_death_insectivores	Years	(Intercept)	0.427023
Animals_unknown_cause_of_death_insectivores	Years	Years	-0.00895905	0.00409659109533749	0.0307185839009572	-0.0169882239439664	-0.000929881931468473	0.991080959795829	0.983155262258198	0.999070550274757
Animals_unknown_cause_of_death_insectivores	Function_all	(Intercept)	0.208955
Animals_unknown_cause_of_death_insectivores	Function_all	Function_all_hunting_inspector	0.191045	0.210578235551844	0.366177588575859	-0.221680981490204	0.603770533729009	1.2105136529717	0.8011709119207	1.82900212954303
Animals_unknown_cause_of_death_insectivores	Function_all	Function_all_voluntary_game_keeper	0.178142	0.0986652969408311	0.0736104410148333	-0.0152388782150277	0.37152197884093	1.19499446110356	0.984876645925714	1.44993971374554
Animals_unknown_cause_of_death_insectivores	Function_all	Function_all_hunter	0.166045	0.169909583201257	0.330494846687235	-0.166971887583273	0.499061439822079	1.18062596438893	0.846223400387679	1.64717457251916
Animals_unknown_cause_of_death_insectivores	Function_all	Function_all_no_function	0.235489	0.161256703609765	0.146923942174497	-0.0805681107769408	0.551546551904636	1.26552773950822	0.922592062981511	1.73593565750942
Animals_unknown_cause_of_death_insectivores	Function_all	Hunting_inspector - game_warden	0.191045	0.210578235551844	0.884085541214053	-0.374751758064123	0.7570544079294	1.2105136529717	0.687459913990577	2.13198699830585
Animals_unknown_cause_of_death_insectivores	Function_all	Voluntary_game_keeper - game_warden	0.178142	0.0986652969408311	0.346828514628921	-0.0869593653016959	0.44334231167157	1.19499446110356	0.916714345287185	1.55790553232354
Animals_unknown_cause_of_death_insectivores	Function_all	Hunter - game_warden	0.166045	0.169909583201257	0.853285902617558	-0.290480339346154	0.622741833992967	1.18062596438893	0.747904233453832	1.86403190772101
Animals_unknown_cause_of_death_insectivores	Function_all	No_function - game_warden	0.235489	0.161256703609765	0.564240649052998	-0.197786724488897	0.668928351620605	1.26552773950822	0.820544836596733	1.95214418713021
Animals_unknown_cause_of_death_insectivores	Function_all	Voluntary_game_keeper - hunting_inspector	-0.0129032	0.218904676201714	0.999996918481882	-0.601071831108511	0.575486903181564	0.987179663913709	0.548223717840569	1.77799602811219
Animals_unknown_cause_of_death_insectivores	Function_all	Hunter - hunting_inspector	-0.025	0.25894725892772	0.999977886736128	-0.720757855761676	0.671019901106076	0.975309912028332	0.486383507704928	1.95623146618356
Animals_unknown_cause_of_death_insectivores	Function_all	No_function - hunting_inspector	0.0444444	0.253353786041658	0.999761570934502	-0.636284471765667	0.725429745604888	1.04544689471404	0.529255238119813	2.06561859976788
Animals_unknown_cause_of_death_insectivores	Function_all	Hunter - voluntary_game_keeper	-0.0120968	0.180125873872895	0.999994810217082	-0.49607174381462	0.472060476355502	0.987976097645368	0.608917953408987	1.60329434219331
Animals_unknown_cause_of_death_insectivores	Function_all	No_function - voluntary_game_keeper	0.0573477	0.171987756639641	0.997011181634216	-0.404761228960346	0.519630614907179	1.05902393751643	0.667136084619252	1.68140644849767
Animals_unknown_cause_of_death_insectivores	Function_all	No_function - hunter	0.0694444	0.220712967623425	0.997615920584937	-0.523582806465109	0.66269504896606	1.07191250885562	0.592394307136447	1.94001372727676
Animals_unknown_cause_of_death_insectivores	Level_of_training	(Intercept)	0.190476
Animals_unknown_cause_of_death_insectivores	Level_of_training	Courses + profession_(not_game_warden)	0.209524	0.115430828968888	0.0721774340540035	-0.0167164579608132	0.435764077008432	1.2330907340645	0.983422486724253	1.54614398080373
Animals_unknown_cause_of_death_insectivores	Level_of_training	Game_warden + courses	-0.0238095	0.199434096969809	0.905183890007314	-0.414693171159617	0.36707412354057	0.976471686652243	0.660542923234266	1.44350491284472
Animals_unknown_cause_of_death_insectivores	Level_of_training	Courses	0.142857	0.137450465773047	0.300887288579045	-0.126540819716284	0.41225510543057	1.15356499489511	0.881138180998853	1.51021965242598
Animals_unknown_cause_of_death_insectivores	Level_of_training	Game_warden + profession	0.109524	0.160788909356977	0.497172927850492	-0.205616661929339	0.424664280976959	1.11574663601499	0.814145109287467	1.52907699325036
Animals_unknown_cause_of_death_insectivores	Level_of_training	Profession	0.117216	0.145032083548612	0.420684088019126	-0.167041543141966	0.401473777574201	1.12436239750608	0.846164458276792	1.49402493635829
Animals_unknown_cause_of_death_insectivores	Level_of_training	Game_warden_without_additional_training	0.809524	0.462368932572925	0.0827152948827087	-0.0967026458893528	1.71575026493697	2.24683780912625	0.907825911769125	5.56084605547497
Animals_unknown_cause_of_death_insectivores	Level_of_training	Hunter_without_additional_training	0.184524	0.176276502958959	0.297452026889423	-0.160971787596418	0.530019406644038	1.2026456153634	0.851316088441419	1.69896527951303
Animals_unknown_cause_of_death_insectivores	Level_of_training	Courses + profession_(not_game_warden) - game_warden + courses + profession	0.209524	0.115430828968888	0.574489947110765	-0.134096418027315	0.552718516149183	1.2330907340645	0.87450574241975	1.73797130465069
Animals_unknown_cause_of_death_insectivores	Level_of_training	Game_warden + courses - game_warden + courses + profession	-0.0238095	0.199434096969809	0.9999999777742	-0.617494853754521	0.569140617951112	0.976471686652243	0.539293756497716	1.76674808725085
Animals_unknown_cause_of_death_insectivores	Level_of_training	Courses - game_warden + courses + profession	0.142857	0.137450465773047	0.962512738398323	-0.266312233710988	0.551519825936513	1.15356499489511	0.766199856724138	1.73588926356834
Animals_unknown_cause_of_death_insectivores	Level_of_training	Game_warden + profession - game_warden + courses + profession	0.109524	0.160788909356977	0.996919008081798	-0.369120605616214	0.587575497000252	1.11574663601499	0.691342025691052	1.79961993790651
Animals_unknown_cause_of_death_insectivores	Level_of_training	Profession - game_warden + courses + profession	0.117216	0.145032083548612	0.991158657552625	-0.314522595884697	0.54842018816798	1.12436239750608	0.730137361658973	1.73051696603447
Animals_unknown_cause_of_death_insectivores	Level_of_training	Game_warden_without_additional_training - game_warden + courses + profession	0.809524	0.462368932572925	0.619916149696365	-0.56687900454679	2.18422215990836	2.24683780912625	0.567293198172109	8.88373573936637
Animals_unknown_cause_of_death_insectivores	Level_of_training	Hunter_without_additional_training - game_warden + profession + courses	0.184524	0.176276502958959	0.961009389730885	-0.340224843845041	0.708622642204398	1.2026456153634	0.711610303576792	2.03119165340212
Animals_unknown_cause_of_death_insectivores	Level_of_training	Game_warden + courses - courses + profession_(not_game_warden)	-0.233333	0.207737203100617	0.943374638763452	-0.851735762198398	0.384303299013021	0.791889566336782	0.426673684767345	1.46859079627981
Animals_unknown_cause_of_death_insectivores	Level_of_training	Courses - courses + profession_(not_game_warden)	-0.0666667	0.149242812420335	0.999802668741996	-0.510940086708271	0.377056588914801	0.935506985031617	0.599931326165011	1.45798681292835
Animals_unknown_cause_of_death_insectivores	Level_of_training	Game_warden + profession - courses + profession_(not_game_warden)	-0.1	0.17097912121107	0.998833822391357	-0.60897914414939	0.408348851578579	0.90483741803596	0.543905835210145	1.50433185818754
Animals_unknown_cause_of_death_insectivores	Level_of_training	Profession - courses + profession_(not_game_warden)	-0.0923077	0.156253293649624	0.998756847159727	-0.557450261230661	0.372258868916473	0.911824544978916	0.572667356086386	1.45100855369114
Animals_unknown_cause_of_death_insectivores	Level_of_training	Game_warden_without_additional_training - courses + profession_(not_game_warden)	0.6	0.466010532420169	0.888707771934155	-0.787243309450717	1.98552542147454	1.8221188003905	0.455097630987132	7.28287295819493
Animals_unknown_cause_of_death_insectivores	Level_of_training	Hunter_without_additional_training - courses + profession_(not_game_warden)	-0.025	0.185618404295867	0.99999994845184	-0.577558089477236	0.526873831069514	0.975309912028333	0.561267258954544	1.6936294523513
Animals_unknown_cause_of_death_insectivores	Level_of_training	Courses - game_warden + courses	0.166667	0.220733096333218	0.994146979346676	-0.490422582952498	0.822942212075834	1.18136041286565	0.612367563406572	2.27718996663574
Animals_unknown_cause_of_death_insectivores	Level_of_training	Game_warden + profession - game_warden + courses	0.133333	0.235973605828763	0.999069298192637	-0.56912462226875	0.834921402544565	1.14263081179572	0.566020703815431	2.30463290288644
Animals_unknown_cause_of_death_insectivores	Level_of_training	Profession - game_warden + courses	0.141026	0.22553220287594	0.998208293252922	-0.530349827422433	0.811569713973817	1.15145417207218	0.588399095531292	2.25143933012949
Animals_unknown_cause_of_death_insectivores	Level_of_training	Game_warden_without_additional_training - game_warden + courses	0.833333	0.493574208285085	0.662793034847063	-0.635962896099449	2.30081006483897	2.30097589089281	0.529425461093927	9.98226546275713
Animals_unknown_cause_of_death_insectivores	Level_of_training	Hunter_without_additional_training - game_warden + courses	0.208333	0.246787104142543	0.988528011148409	-0.526314781383057	0.942071699086158	1.23162364234705	0.590778109458807	2.56529042692951
Animals_unknown_cause_of_death_insectivores	Level_of_training	Game_warden + profession + courses	-0.0333333	0.186553515525419	0.99999963155946	-0.588675108385338	0.521320736143503	0.967216100482007	0.555062195036577	1.68425063207366
Animals_unknown_cause_of_death_insectivores	Level_of_training	Profession - courses	-0.025641	0.173157286999821	0.999999900224369	-0.541104241945665	0.489183868564374	0.974684913708153	0.582105112466338	1.63098457884639
Animals_unknown_cause_of_death_insectivores	Level_of_training	Game_warden_without_additional_training - courses	0.666667	0.471947211657525	0.831067591880728	-0.738249244537503	2.06984280508912	1.94773404105467	0.47794995695337	7.92357747389275
Animals_unknown_cause_of_death_insectivores	Level_of_training	Hunter_without_additional_training - courses	0.0416667	0.200056357754825	0.999998932253379	-0.553871040103944	0.636466891368454	1.04254690518999	0.574720731736506	1.88979222916228
Animals_unknown_cause_of_death_insectivores	Level_of_training	Profession - game_warden + profession	0.00769231	0.192207931345501	0.99999999998932	-0.564481813346653	0.579157878878396	1.00772196949826	0.568654739720363	1.78453500318644
Animals_unknown_cause_of_death_insectivores	Level_of_training	Game_warden_without_additional_training - game_warden + profession	0.7	0.479264659058323	0.805359096508248	-0.726698852238351	2.1249321046266	2.01375270747047	0.483502471586004	8.37232902642404
Animals_unknown_cause_of_death_insectivores	Level_of_training	Hunter_without_additional_training - game_warden + profession	0.075	0.216755597641918	0.999964882783851	-0.570248833868905	0.719449792196986	1.07788415088463	0.565384734323394	2.05330315637147
Animals_unknown_cause_of_death_insectivores	Level_of_training	Game_warden_without_additional_training - profession	0.692308	0.474210760430989	0.805568069702493	-0.719346463363391	2.10221373091522	1.99832172803884	0.487070470363253	8.18426763972029
Animals_unknown_cause_of_death_insectivores	Level_of_training	Hunter_without_additional_training - profession	0.0673077	0.205339282640587	0.999975707485367	-0.543956487776822	0.677814915499298	1.06962454279061	0.580447171138119	1.9695693513938
Animals_unknown_cause_of_death_insectivores	Level_of_training	Hunter_without_additional_training - game_warden_without_additional_training	-0.625	0.484680250830921	0.887830087028847	-2.06782025493333	0.816033543438078	0.535261428518993	0.126461134530652	2.26151183559646
Animals_unknown_cause_of_death_bats	Hunting_system	(Intercept)	0.333333
Animals_unknown_cause_of_death_bats	Hunting_system	Hunting_ground	0.0496454	0.0899647206052536	0.582125176968599	-0.126682222194583	0.225973002336428	1.05089837129701	0.881013594684949	1.25354182212096
Animals_unknown_cause_of_death_bats	Hunting_system	Hunting_prohibition	-0.333333	0.200989127910514	0.0999254426694177	-0.727264785322054	0.0605981186553886	0.71653131057379	0.483228918954824	1.06247184076454
Animals_unknown_cause_of_death_bats	Hunting_system	hunting_ground - hunting license	0.0496454	0.0899647206052536	0.838214989354857	-0.157860980813206	0.257024555341071	1.05089837129701	0.85396849172209	1.29307687831329
Animals_unknown_cause_of_death_bats	Hunting_system	Hunting_prohibition - hunting_license	-0.333333	0.200989127910514	0.208106994969931	-0.796920884534388	0.129970029296389	0.71653131057379	0.450714632100854	1.13879425234815
Animals_unknown_cause_of_death_bats	Hunting_system	Hunting_prohibition - hunting_ground	-0.382979	0.204346541204165	0.135837699719819	-0.854310250726579	0.0880638681323101	0.68182740609775	0.425576631042687	1.09205786749729
Animals_unknown_cause_of_death_bats	Distance_FIWI_km	(Intercept)	0.401873
Animals_unknown_cause_of_death_bats	Distance_FIWI_km	Distance_FIWI_km	-0.000500923	0.00051453766342435	0.33229307797583	-0.0015093986897478	0.000507551888254438	0.999499202040434	0.998491739879531	1.00050768071451
Animals_unknown_cause_of_death_bats	Years	(Intercept)	0.51253
Animals_unknown_cause_of_death_bats	Years	Years	-0.0116812	0.0041676374098388	0.00593110526682618	-0.0198496007245269	-0.00351276227671525	0.988386778624432	0.980346105563615	0.996493400254743
Animals_unknown_cause_of_death_bats	Function_all	(Intercept)	0.261538
Animals_unknown_cause_of_death_bats	Function_all	Function_all_hunting_inspector	0.238462	0.239567436927218	0.321657753181237	-0.231082009784381	0.708005086707458	1.26929488606349	0.793674374301894	2.02993766707415
Animals_unknown_cause_of_death_bats	Function_all	Function_all_voluntary_game_keeper	0.113462	0.100425525916371	0.260928848355792	-0.0833688754630436	0.310291952386121	1.1201488054175	0.920011714872512	1.36382322745979
Animals_unknown_cause_of_death_bats	Function_all	Function_all_hunter	-0.0115385	0.17424072655379	0.947317569347479	-0.353044010223983	0.32996708714706	0.988527851214774	0.702546273477996	1.3909223484877
Animals_unknown_cause_of_death_bats	Function_all	Function_all_no_function	0.438462	0.157966089971285	0.00644054719310964	0.128853691339207	0.748069385583871	1.55032027475654	1.1375236824235	2.11291684864139
Animals_unknown_cause_of_death_bats	Function_all	Hunting_inspector - game_warden	0.238462	0.239567436927218	0.843857195955762	-0.404386662150966	0.881158089098997	1.26929488606349	0.667386018459429	2.41369336042388
Animals_unknown_cause_of_death_bats	Function_all	Voluntary_game_keeper - game_warden	0.113462	0.100425525916371	0.772653388642332	-0.156017358415908	0.382876864393388	1.1201488054175	0.855544339347654	1.46649744089817
Animals_unknown_cause_of_death_bats	Function_all	Hunter - game_warden	-0.0115385	0.17424072655379	0.99999505876045	-0.479090892600072	0.455903672388557	0.988527851214774	0.619346188148983	1.57759837116406
Animals_unknown_cause_of_death_bats	Function_all	No_function - game_warden	0.438462	0.157966089971285	0.03876742011596	0.0145799876200345	0.862243094270704	1.55032027475654	1.01468679408723	2.36846743545455
Animals_unknown_cause_of_death_bats	Function_all	Voluntary_game_keeper - hunting_inspector	-0.125	0.246624478921373	0.985062754291504	-0.786784859140803	0.536628741946598	0.882496902584594	0.455306318469865	1.71023150081771
Animals_unknown_cause_of_death_bats	Function_all	Hunter - hunting_inspector	-0.25	0.284777418588012	0.895251886200172	-1.01416333314112	0.513983064532923	0.778800783071403	0.362705766813413	1.67193738455582
Animals_unknown_cause_of_death_bats	Function_all	No_function - hunting_inspector	0.2	0.275121124104412	0.944672778613331	-0.538251917078124	0.938077761056997	1.22140275816017	0.583767835540041	2.55506524889354
Animals_unknown_cause_of_death_bats	Function_all	Hunter - voluntary_game_keeper	-0.125	0.183823033261218	0.956261530940173	-0.618265310506318	0.368148947620087	0.882496902584595	0.538878414004081	1.44505726078498
Animals_unknown_cause_of_death_bats	Function_all	No_function - voluntary_game_keeper	0.325	0.168476592879184	0.278895469126284	-0.127085124618219	0.776978476271373	1.38403064598075	0.88065870367042	2.17489084325355
Animals_unknown_cause_of_death_bats	Function_all	No_function - hunter	0.45	0.220587639913462	0.226521111447921	-0.141918372607581	1.04177873714411	1.56831218549017	0.867692081037261	2.83425392608669
Animals_unknown_cause_of_death_bats	Level_of_training	(Intercept)	0.205128
Animals_unknown_cause_of_death_bats	Level_of_training	Courses + profession_(not_game_warden)	0.25641	0.116679249517185	0.030057170438854	0.0277231296134119	0.485097383207101	1.29228278649933	1.02811099152405	1.62433318391716
Animals_unknown_cause_of_death_bats	Level_of_training	Game_warden + courses	-0.00512821	0.218909676311909	0.981352428319286	-0.434183286566868	0.423926876310458	0.994884921667161	0.647793512754717	1.5279498603677
Animals_unknown_cause_of_death_bats	Level_of_training	Courses	0.169872	0.136818547694943	0.217007093647695	-0.0982876310273694	0.438031220770959	1.18515289890069	0.906388160898936	1.54965328803464
Animals_unknown_cause_of_death_bats	Level_of_training	Game_warden + profession	-0.105128	0.163350949324058	0.52118003599048	-0.425290182643787	0.215033772387377	0.900209103764222	0.653580100008166	1.23990377076943
Animals_unknown_cause_of_death_bats	Level_of_training	Profession	0.3663	0.143581187108136	0.0120974989943583	0.0848864107109135	0.647714321889819	1.4423884224691	1.08859340712411	1.91116751916512
Animals_unknown_cause_of_death_bats	Level_of_training	Game_warden_without_additional_training	0.794872	0.466716998068739	0.091345406681913	-0.119876712315583	1.70962030205917	2.21415711231029	0.88702978982487	5.52686254084224
Animals_unknown_cause_of_death_bats	Level_of_training	Hunter_without_additional_training	0.169872	0.178865902506737	0.344319851435927	-0.180698932103662	0.520442521847252	1.18515289890069	0.834686618215051	1.68277214839788
Animals_unknown_cause_of_death_bats	Level_of_training	Courses + profession_(not_game_warden) - game_warden + courses + profession	0.25641	0.116679249517185	0.319265500595028	-0.0902268745241041	0.603244882066961	1.29228278649933	0.913723861087683	1.82804096417497
Animals_unknown_cause_of_death_bats	Level_of_training	Game_warden + courses - game_warden + courses + profession	-0.00512821	0.218909676311909	0.999999999999748	-0.655477109878005	0.645591232564864	0.994884921667161	0.51919429075983	1.90711424406205
Animals_unknown_cause_of_death_bats	Level_of_training	Courses - game_warden + courses + profession	0.169872	0.136818547694943	0.90613394271957	-0.23659627059683	0.576571443429963	1.18515289890069	0.789309891309858	1.77992538240825
Animals_unknown_cause_of_death_bats	Level_of_training	Game_warden + profession - game_warden + courses + profession	-0.105128	0.163350949324058	0.997840735821005	-0.590420188436308	0.380440270791182	0.900209103764222	0.554094411748226	1.46292853237158
Animals_unknown_cause_of_death_bats	Level_of_training	Profession - game_warden + courses + profession	0.3663	0.143581187108136	0.152263783271083	-0.0602585202305539	0.793102282562787	1.4423884224691	0.941521099867525	2.21024259845762
Animals_unknown_cause_of_death_bats	Level_of_training	Game_warden_without_additional_training - game_warden + courses + profession	0.794872	0.466716998068739	0.652215687006643	-0.591676728865646	2.18221029749862	2.21415711231029	0.553398606963166	8.86588085218487
Animals_unknown_cause_of_death_bats	Level_of_training	Hunter_without_additional_training - game_warden + profession + courses	0.169872	0.178865902506737	0.977200857690863	-0.361512864555489	0.701559207975494	1.18515289890069	0.696621634290182	2.01689501587218
Animals_unknown_cause_of_death_bats	Level_of_training	Game_warden + courses - courses + profession_(not_game_warden)	-0.261538	0.225042786679697	0.932330715162167	-0.930107947843172	0.407411938792139	0.76986626461396	0.394511121448284	1.50292309048384
Animals_unknown_cause_of_death_bats	Level_of_training	Courses - courses + profession_(not_game_warden)	-0.0865385	0.146431295995536	0.998749784736869	-0.521564608286316	0.348735539118853	0.917100275018868	0.593591083507965	1.41727432715846
Animals_unknown_cause_of_death_bats	Level_of_training	Game_warden + profession - courses + profession_(not_game_warden)	-0.361538	0.17148277493279	0.373268682345442	-0.870988919553362	0.148202253254425	0.696603803106284	0.418537444660486	1.15974743533715
Animals_unknown_cause_of_death_bats	Level_of_training	Profession - courses + profession_(not_game_warden)	0.10989	0.152768997983754	0.995648079832506	-0.34396443044961	0.564003231519689	1.11615540927879	0.708954144781211	1.7576948943863
Animals_unknown_cause_of_death_bats	Level_of_training	Game_warden_without_additional_training - courses + profession_(not_game_warden)	0.538462	0.469624920271352	0.936850438511512	-0.856726000468965	1.9344439783159	1.71336888136398	0.424549785206539	6.92019520686257
Animals_unknown_cause_of_death_bats	Level_of_training	Hunter_without_additional_training - courses + profession_(not_game_warden)	-0.0865385	0.186321819798778	0.999743550260422	-0.640073570075517	0.467312020779456	0.917100275018868	0.527253632526557	1.59569921706235
Animals_unknown_cause_of_death_bats	Level_of_training	Courses - game_warden + courses	0.175	0.236113370146681	0.994768144123198	-0.526458584466073	0.876858236886467	1.19124621661236	0.590693159853442	2.40333711680236
Animals_unknown_cause_of_death_bats	Level_of_training	Game_warden + profession - game_warden + courses	-0.1	0.25241581015012	0.999911676519504	-0.849890769738135	0.650318016146967	0.90483741803596	0.427461621143558	1.91615009880138
Animals_unknown_cause_of_death_bats	Level_of_training	Profession - game_warden + courses	0.371429	0.240095326610185	0.754294193169652	-0.341859828276512	1.08512336353043	1.44980428495392	0.710447782420135	2.95980492820376
Animals_unknown_cause_of_death_bats	Level_of_training	Game_warden_without_additional_training - game_warden + courses	0.8	0.50483162030024	0.730605896777431	-0.699781539476272	2.30063603229393	2.22554092849247	0.496693799927581	9.98052837485268
Animals_unknown_cause_of_death_bats	Level_of_training	Hunter_without_additional_training - game_warden + courses	0.175	0.262722704858601	0.997313648056761	-0.605511059338681	0.955955751500011	1.19124621661236	0.545795421504523	2.60115545349742
Animals_unknown_cause_of_death_bats	Level_of_training	Game_warden + profession + courses	-0.275	0.185773006177189	0.793852723084218	-0.826904662849477	0.277219107692293	0.759572123224968	0.437401096952458	1.31945544220197
Animals_unknown_cause_of_death_bats	Level_of_training	Profession - courses	0.196429	0.168652407247629	0.931602124514793	-0.304613274618623	0.697755883490333	1.21704838574585	0.737408493837621	2.00923867867094
Animals_unknown_cause_of_death_bats	Level_of_training	Game_warden_without_additional_training - courses	0.625	0.475029297481044	0.876481445516063	-0.786243159944578	2.03704720847592	1.86824595743222	0.455553024350771	7.66793392737171
Animals_unknown_cause_of_death_bats	Level_of_training	Hunter_without_additional_training - courses	1.11022e-16	0.199552219377757	1	-0.592840707177343	0.593178475120852	1	0.552754837726336	1.80973146993746
Animals_unknown_cause_of_death_bats	Level_of_training	Profession - game_warden + profession	0.471429	0.190808417325174	0.183369297400821	-0.0954355677685444	1.0386156785532	1.60228153263253	0.908976927178657	2.82530317818964
Animals_unknown_cause_of_death_bats	Level_of_training	Game_warden_without_additional_training - game_warden + profession	0.9	0.483339478128004	0.540634678824586	-0.535931501607115	2.33674961619413	2.45960311115695	0.585123992272138	10.3475483390115
Animals_unknown_cause_of_death_bats	Level_of_training	Hunter_without_additional_training - game_warden + profession	0.275	0.218598503906833	0.899891389269044	-0.374424456656691	0.924794462900415	1.31653067486762	0.687684957414484	2.52134997613552
Animals_unknown_cause_of_death_bats	Level_of_training	Game_warden_without_additional_training - profession	0.428571	0.477021043312936	0.983414757879449	-0.988588919421363	1.84653919638301	1.53506300925521	0.372101385780451	6.33784747858956
Animals_unknown_cause_of_death_bats	Level_of_training	Hunter_without_additional_training - profession	-0.196429	0.204248208209072	0.97552175362744	-0.803220380469551	0.410708954124443	0.821660019200604	0.447884281359393	1.50788642856122
Animals_unknown_cause_of_death_bats	Level_of_training	Hunter_without_additional_training - game_warden_without_additional_training	-0.625	0.488801114515434	0.891951454994844	-2.07715723133523	0.827984590448295	0.53526142851899	0.125285865171154	2.28870141823033
Animals_unknown_cause_of_death_raptors	Hunting_system	(Intercept)	0.976471
Animals_unknown_cause_of_death_raptors	Hunting_system	Hunting_ground	0.00713597	0.0234787488568698	0.761600052383721	-0.0388815330197707	0.0531534713032809	1.00716149084079	0.961864651597688	1.05459148222957
Animals_unknown_cause_of_death_raptors	Hunting_system	Hunting_prohibition	0.0235294	0.0550184477861319	0.669509069222793	-0.08430476438141	0.131363587910822	1.02380841231594	0.919151088891773	1.14038233517482
Animals_unknown_cause_of_death_raptors	Hunting_system	hunting_ground - hunting license	0.00713597	0.0234787488568698	0.947631450221336	-0.0470120050798727	0.0611936324525472	1.00716149084079	0.95407594376371	1.06310474583796
Animals_unknown_cause_of_death_raptors	Hunting_system	Hunting_prohibition - hunting_license	0.0235294	0.0550184477861319	0.899035430558832	-0.103357140436125	0.150204335732594	1.02380841231594	0.901804844986746	1.16207167123616
Animals_unknown_cause_of_death_raptors	Hunting_system	Hunting_prohibition - hunting_ground	0.0163934	0.0558358872593292	0.951042733576805	-0.112378333181244	0.144950445916635	1.01652855239854	0.893706074869133	1.15598228520615
Animals_unknown_cause_of_death_raptors	Distance_FIWI_km	(Intercept)	0.982877
Animals_unknown_cause_of_death_raptors	Distance_FIWI_km	Distance_FIWI_km	-1.84431e-05	0.000135251786515923	0.891717636964331	-0.000283531681624798	0.000246645579207019	0.999981557118863	0.999716508509684	1.00024667599873
Animals_unknown_cause_of_death_raptors	Years	(Intercept)	1.01273
Animals_unknown_cause_of_death_raptors	Years	Years	-0.00218728	0.00112840482303532	0.0544421037735665	-0.00439891112951737	2.4354496743673e-05	0.997815112033725	0.995610749908838	1.00002435479332
Animals_unknown_cause_of_death_raptors	Function_all	(Intercept)	0.977273
Animals_unknown_cause_of_death_raptors	Function_all	Function_all_hunting_inspector	0.0227273	0.0583410774293134	0.697422906445461	-0.0916191378534441	0.137073683307989	1.02298750490652	0.912452602031781	1.14691265372535
Animals_unknown_cause_of_death_raptors	Function_all	Function_all_voluntary_game_keeper	0.0227273	0.0268398211754265	0.398488039906133	-0.0298778101280587	0.075332355582604	1.02298750490652	0.970564119408826	1.07824245123784
Animals_unknown_cause_of_death_raptors	Function_all	Function_all_hunter	-0.102273	0.0510595245792288	0.0470021940424779	-0.202347556515753	-0.00219789802970116	0.902783304462749	0.816810990621032	0.997804515579561
Animals_unknown_cause_of_death_raptors	Function_all	Function_all_no_function	0.0227273	0.0410842302452631	0.580969848106746	-0.0577963388859941	0.10325088434054	1.02298750490652	0.943842151807939	1.10876954710095
Animals_unknown_cause_of_death_raptors	Function_all	Hunting_inspector - game_warden	0.0227273	0.0583410774293134	0.994507224893911	-0.133927752660723	0.179352664332748	1.02298750490652	0.874653253691054	1.19644261241015
Animals_unknown_cause_of_death_raptors	Function_all	Voluntary_game_keeper - game_warden	0.0227273	0.0268398211754265	0.9070015027842	-0.0493418945372509	0.094782806965828	1.02298750490652	0.951855639816564	1.09942004281793
Animals_unknown_cause_of_death_raptors	Function_all	Hunter - game_warden	-0.102273	0.0510595245792288	0.243402878525104	-0.239375630950662	0.0348042412165947	0.902783304462749	0.787119160516475	1.03541699698731
Animals_unknown_cause_of_death_raptors	Function_all	No_function - game_warden	0.0227273	0.0410842302452631	0.979315252035156	-0.0875903870711079	0.13302406419072	1.02298750490652	0.916136061053135	1.14227748598344
Animals_unknown_cause_of_death_raptors	Function_all	Voluntary_game_keeper - hunting_inspector	-4.85723e-17	0.0607416233563597	1	-0.163100871089117	0.163070017972653	1	0.84950549354825	1.17711910629651
Animals_unknown_cause_of_death_raptors	Function_all	Hunter - hunting_inspector	-0.125	0.0746742516366509	0.424039023839489	-0.325512182863656	0.075474252804245	0.882496902584595	0.722157382267601	1.07839546170155
Animals_unknown_cause_of_death_raptors	Function_all	No_function - hunting_inspector	-6.59195e-17	0.0682428222019194	1	-0.183242777056064	0.183208113778645	1	0.83256600327584	1.201064340111
Animals_unknown_cause_of_death_raptors	Function_all	Hunter - voluntary_game_keeper	-0.125	0.0537860441249363	0.123988471308231	-0.269424040130569	0.019396720032886	0.882496902584595	0.763819296932903	1.01958605860803
Animals_unknown_cause_of_death_raptors	Function_all	No_function - voluntary_game_keeper	-1.73472e-17	0.0444272153887515	1	-0.119294103936893	0.119271537565189	1	0.887546731385189	1.12667581156235
Animals_unknown_cause_of_death_raptors	Function_all	No_function - hunter	0.125	0.0621327330537336	0.239345693194532	-0.0418362207700284	0.291804661052931	1.13314845306683	0.959026836387679	1.33884146421243
Animals_unknown_cause_of_death_raptors	Level_of_training	(Intercept)	0.978723
Animals_unknown_cause_of_death_raptors	Level_of_training	Courses + profession_(not_game_warden)	-0.00902643	0.0321096654282472	0.779024705403889	-0.071960222353345	0.053907353236646	0.991014181404424	0.930567910876562	1.05538681945262
Animals_unknown_cause_of_death_raptors	Level_of_training	Game_warden + courses	0.0212766	0.0612928853901417	0.728997008884564	-0.0988552521285382	0.1414084436179	1.02150455637939	0.905873821841621	1.15189503609068
Animals_unknown_cause_of_death_raptors	Level_of_training	Courses	-0.0287234	0.0377459326232956	0.44791259794947	-0.102704072759854	0.0452572642492157	0.971685191289624	0.902393976931889	1.04629700009935
Animals_unknown_cause_of_death_raptors	Level_of_training	Game_warden + profession	0.0212766	0.0430475715447543	0.621872118109796	-0.0630950941049487	0.105648285594311	1.02150455637939	0.938854189945151	1.11143090149581
Animals_unknown_cause_of_death_raptors	Level_of_training	Profession	0.0212766	0.0359776554911795	0.555184244729213	-0.0492383132662208	0.0917915047555824	1.02150455637939	0.951954239340018	1.09613625905725
Animals_unknown_cause_of_death_raptors	Level_of_training	Game_warden_without_additional_training	0.0212766	0.142878991302069	0.881828876610239	-0.258761081354786	0.301314272844147	1.02150455637939	0.772007447985116	1.35163405667554
[truncated: 2,225 more rows]
