# Supplementary material for: Analysis of a European general wildlife health surveillance program: Chances, challenges and recommendations
Source: PLoS One. 2024 May 21;19(5):e0301438. doi: 10.1371/journal.pone.0301438 (PMC11108157; doi:10.1371/journal.pone.0301438)
Supplement: S6 Appendix — (XLSX) [file pone.0301438.s006.xlsx]

## Sheet: Sheet1
Response_var	Explanatory_var	Estimate	Std_Error	p_value	CI_lower	CI_upper	OR	OR_CI_lower	OR_CI_upper
Animals_submitted_general	(Intercept)	0.879873075749146	0.0686211151979477	1.56402478389736e-28	0.745378161382192	1.0143679901161	2.41059372419678	2.10723816042119	2.75762000341499
Animals_submitted_general	Years	0.00652848614543748	0.00260283146889852	0.012849058607845	0.00142703020856892	0.0116299420823061	1.00654984316215	1.00142804890069	1.0116978327918
Animals_submitted_general	Function_all_hunting_inspector	0.0627185405327667	0.145662910220643	0.667196482297672	-0.222775517382984	0.348212598448518	1.064727119526	0.800294481331217	1.41653337052683
Animals_submitted_general	Function_all_voluntary_game_keeper	-0.181692053035764	0.0822989677437693	0.0282882693182844	-0.342995065778375	-0.0203890402931525	0.83385808494772	0.709641713081057	0.979817410695612
Animals_submitted_general	Function_all_hunter	-0.381026524928551	0.124775724683954	0.00253657804073577	-0.625582451453986	-0.136470598403117	0.68315976861552	0.5349497554977	0.87243197077565
Animals_submitted_general	Function_all_no_function	0.180019799803721	0.104569675723827	0.0865477706024891	-0.0249329984900129	0.384972598097454	1.19724106802529	0.975375261454375	1.46957405176446
Animals_submitted_general	Level_of_training_courses + profession_(not_game_warden)	-0.0675120489426521	0.0741961044386107	0.36385488632579	-0.212933741435501	0.0779096435501976	0.934716458203177	0.808209686256053	1.08102497667801
Animals_submitted_general	Level_of_training_game_warden + courses	0.104435459425851	0.169685433449559	0.538878050315096	-0.228141878836352	0.437012797688055	1.11008374611182	0.796011314664331	1.54807588872188
Animals_submitted_general	Level_of_training_courses	-0.20043482994701	0.102400148299724	0.0515573922884017	-0.401135432626028	0.000265772732008962	0.818374821818399	0.669559374712731	1.00026580805271
Animals_submitted_general	Level_of_training_game_warden + profession	-0.16009102668471	0.0952470301858588	0.0942085307983252	-0.346771775483393	0.0265897221139727	0.852066224672469	0.70696665697101	1.02694638292873
Animals_submitted_general	Level_of_training_profession	-0.319616632847746	0.0839896251358696	0.000183085752428655	-0.48423327318907	-0.154999992506421	0.726427472130163	0.616169449333676	0.856415183901228
Animals_submitted_general	Level_of_training_game_warden_without_additional_training	-1.2231050291888	0.379314244369451	0.0014519702778746	-1.96654728697595	-0.479662771401652	0.294314890353897	0.139939192924747	0.618992098450987
Animals_submitted_general	Level_of_training_hunter_without_additional_training	-0.159567395275179	0.134723330774759	0.237518079592377	-0.423620271470983	0.104485480920626	0.852512510145057	0.65467243251478	1.11013927554895
Animals_submitted_visible_signs_of_disease	(Intercept)	0.570254621055229	0.0998578513753635	3.62298295971739e-08	0.374536828785965	0.765972413324496	1.7687173467812	1.45431766052208	2.15108510178011
Animals_submitted_visible_signs_of_disease	Hunting_ground	0.0324300409212152	0.0751412491695238	0.666463721827167	-0.114844101204401	0.179704183046833	1.03296162557237	0.891505117647742	1.19686325830686
Animals_submitted_visible_signs_of_disease	Hunting_prohibition	-0.351461128600522	0.161210924571477	0.0303085503947726	-0.66742873467502	-0.0354935225260248	0.703659201648319	0.513026009316265	0.965128985807642
Animals_submitted_visible_signs_of_disease	Distance_FIWI_km	0.000708265004615821	0.000386140387945894	0.0679725480142568	-4.8556248734457e-05	0.0014650862579661	1.0007085158835	0.999951444930101	1.00146616002116
Animals_submitted_visible_signs_of_disease	Years	0.01120168199975	0.00307618145225565	0.000338085384609655	0.00517247714341876	0.0172308868560812	1.01126465575724	1.0051858774977	1.01738019492434
Animals_submitted_visible_signs_of_disease	Function_all_hunting_inspector	0.31477546029317	0.163711309983479	0.0558030355941201	-0.00609281113632225	0.635643731722661	1.36995166787337	0.993925712398223	1.88823726853852
Animals_submitted_visible_signs_of_disease	Function_all_voluntary_game_keeper	-0.242363824781615	0.105488198618438	0.0225277408893859	-0.449116894867763	-0.0356107546954686	0.784770606611518	0.638191493023159	0.965015848274651
Animals_submitted_visible_signs_of_disease	Function_all_hunter	-0.317293184150783	0.15226418066091	0.0383300251350349	-0.615725494381667	-0.0188608739198992	0.728117251391256	0.5402488056239	0.981315879377677
Animals_submitted_visible_signs_of_disease	Function_all_no_function	0.0493806823265941	0.124753927159771	0.692617965629261	-0.19513252183649	0.293893886489677	1.0506202271747	0.822725621721012	1.34164152982089
Animals_submitted_visible_signs_of_disease	Level_of_training_courses + profession_(not_game_warden)	-0.240635467627892	0.0887831264157512	0.00725073055697841	-0.41464719783763	-0.0666237374181531	0.78612814331969	0.660573291284817	0.935547146505509
Animals_submitted_visible_signs_of_disease	Level_of_training_game_warden + courses	0.163285704512043	0.19016422961405	0.391464755431075	-0.209429336679299	0.536000745703387	1.17737302242515	0.811046948678876	1.70915781902953
Animals_submitted_visible_signs_of_disease	Level_of_training_courses	-0.286843199310493	0.126678734523075	0.0245280872107201	-0.53512895658283	-0.0385574420381555	0.750629418820327	0.58559376910404	0.962176433776973
Animals_submitted_visible_signs_of_disease	Level_of_training_game_warden + profession	-0.307504776450599	0.117472808484622	0.00946792253075343	-0.537747250243228	-0.0772623026579701	0.735279355513895	0.584062518157935	0.925647022085976
Animals_submitted_visible_signs_of_disease	Level_of_training_profession	-0.186484941199944	0.101642139417788	0.0678974363522212	-0.385699873770406	0.0127299913705178	0.829871058719598	0.679974573263667	1.0128113626292
Animals_submitted_visible_signs_of_disease	Level_of_training_game_warden_without_additional_training	-1.07745186953415	0.452125079293628	0.0180187701479767	-1.96360074145697	-0.191302997611317	0.340461962778519	0.140352138208857	0.825882309869128
Animals_submitted_visible_signs_of_disease	Level_of_training_hunter_without_additional_training	-0.410516754289708	0.160664348285724	0.0112900974319002	-0.725413090529328	-0.0956204180500898	0.663307394616355	0.484124540380606	0.908808918066494
Animals_submitted_without_visible_signs_of_disease	(Intercept)	0.777777777777777	0.0593148424698524	1.20263335355368e-29	0.6615228227882	0.894032732767355	2.17662993171625	1.93774092477979	2.44496970624774
Animals_submitted_without_visible_signs_of_disease	Level_of_training_courses + profession_(not_game_warden)	-0.197777777777778	0.0891697606485792	0.0275418058317908	-0.37254729715905	-0.0230082583965052	0.820552177807185	0.688977064129456	0.977254413185522
Animals_submitted_without_visible_signs_of_disease	Level_of_training_game_warden + courses	0.0793650793650788	0.18757000125882	0.672604746003054	-0.288265367682343	0.446995526412501	1.08259948466557	0.749562656139772	1.56360730433668
Animals_submitted_without_visible_signs_of_disease	Level_of_training_courses	-0.436868686868687	0.0924972736063689	4.06071406088889e-06	-0.618160011805317	-0.255577361932056	0.646056261511553	0.53893516018867	0.77446921980775
Animals_submitted_without_visible_signs_of_disease	Level_of_training_game_warden + profession	-0.146198830409357	0.123223490594661	0.236678443710051	-0.387712434024203	0.0953147732054899	0.863985899435241	0.678607459624656	1.10000505275289
Animals_submitted_without_visible_signs_of_disease	Level_of_training_profession	-0.399399399399399	0.0975130003422053	5.84470909649977e-05	-0.590521368094564	-0.208277430704235	0.670722761581377	0.55403835150113	0.811981736795762
Animals_submitted_without_visible_signs_of_disease	Level_of_training_game_warden_without_additional_training	-0.777777777777786	0.474518739758821	0.102574108366774	-1.7078174176944	0.152261862138846	0.459425824035923	0.181260978201431	1.16446512583934
Animals_submitted_without_visible_signs_of_disease	Level_of_training_hunter_without_additional_training	-0.377777777777778	0.135258651455505	0.00566583271791746	-0.642879863228023	-0.112675692327532	0.685382791030988	0.525776078462569	0.893440362701607
Frequency_ruminants	(Intercept)	0.71186440677966	0.0602408726970633	1.05006520703067e-24	0.593794465896155	0.829934347663167	2.03778698302678	1.81084659124567	2.29316818347204
Frequency_ruminants	Level_of_training_courses + profession_(not_game_warden)	-0.116626311541567	0.0934172968935476	0.21334997598179	-0.299720848986004	0.0664682259028728	0.889917683002828	0.74102504970613	1.0687270057
Frequency_ruminants	Level_of_training_game_warden + courses	0.28813559322034	0.184975496855298	0.120910354399887	-0.0744097186384469	0.650680905079124	1.33393816483287	0.928291277676441	1.9168455746472
Frequency_ruminants	Level_of_training_courses	-0.499743194658448	0.100583836942418	1.46116794021747e-06	-0.696883892492438	-0.302602496824459	0.606686440027615	0.498135130443848	0.738892750217043
Frequency_ruminants	Level_of_training_game_warden + profession	-0.123629112662014	0.127371889153512	0.332930044799735	-0.373273428045726	0.126015202721698	0.883707536045604	0.688476958196137	1.13429941259024
Frequency_ruminants	Level_of_training_profession	-0.243114406779661	0.101586725517019	0.0176423673026148	-0.442220730100374	-0.0440080834589478	0.784181792925721	0.642607776920782	0.956946222006281
Frequency_ruminants	Level_of_training_game_warden_without_additional_training	-0.711864406779662	0.466623793433453	0.128722334483894	-1.62643023623869	0.202701422679368	0.490728426635974	0.196630246293383	1.22470674399355
Frequency_ruminants	Level_of_training_hunter_without_additional_training	-0.497578692493945	0.137558891352336	0.000378377692934914	-0.767189165297786	-0.227968219690108	0.608001036350275	0.464316352311082	0.796149561313186
Frequency_wild_boar	(Intercept)	0.578056441014159	0.0722287222644363	1.02420559918889e-13	0.436490746726518	0.719622135301801	1.7825705308346	1.54726792513307	2.05365705950807
Frequency_wild_boar	Hunting_ground	0.325631847340187	0.0664761220700458	2.00975331576363e-06	0.195341042251009	0.455922652429365	1.38490541839536	1.21572552956857	1.57762831432968
Frequency_wild_boar	Hunting_prohibition	0.51039090598228	0.163066512147005	0.00201405592595162	0.190786415089587	0.829995396874971	1.66594229448729	1.21020094381538	2.29330818385559
Frequency_wild_boar	Distance_FIWI_km	-0.00134243614463169	0.000393159065296948	0.000775828276544938	-0.00211301375280914	-0.000571858536454241	0.998658464519696	0.997889217089207	0.999428304943475
Frequency_huntable_endemic_carnivores	(Intercept)	0.771419332732528	0.0838166695416083	6.53097736033699e-17	0.60714167912688	0.935696986338175	2.1628338571835	1.83517836630159	2.54898944956859
Frequency_huntable_endemic_carnivores	Hunting_ground	0.0376565607499259	0.0829586453911299	0.650407452203949	-0.124939396422919	0.20025251792277	1.03837455305528	0.882550386674302	1.22171122319236
Frequency_huntable_endemic_carnivores	Hunting_prohibition	-0.402659572948548	0.163263088912274	0.014541852592401	-0.722649347221367	-0.0826697986757313	0.668539649570915	0.485464386982499	0.920655098567536
Frequency_huntable_endemic_carnivores	Distance_FIWI_km	0.000796120694997962	0.00041770049611181	0.0581728813019087	-2.25572337056999e-05	0.00161479862370162	1.00079643768319	0.999977443020707	1.00161610311307
Frequency_huntable_endemic_carnivores	Function_all_hunting_inspector	0.333704395241932	0.175959085833134	0.0594208361251607	-0.011169075743604	0.678577866227465	1.39613037978689	0.988893066809408	1.9710726091475
Frequency_huntable_endemic_carnivores	Function_all_voluntary_game_keeper	-0.384245755802138	0.12165560559424	0.00184669424324761	-0.622686361284258	-0.145805150320019	0.680964055746392	0.536501263795442	0.864326100442104
Frequency_huntable_endemic_carnivores	Function_all_hunter	-0.43192373154854	0.16706097488693	0.0104788052207811	-0.759357225549072	-0.104490237548006	0.649258892767214	0.467967127671746	0.900783591220525
Frequency_huntable_endemic_carnivores	Function_all_no_function	-0.00888218639528513	0.131994563214534	0.946420328744765	-0.267586776450868	0.249822403660298	0.991157143690438	0.765223924325344	1.28379739872183
Frequency_huntable_endemic_carnivores	Level_of_training_courses + profession_(not_game_warden)	-0.173856794796222	0.0918911154764709	0.0600217298843853	-0.353960071629316	0.00624648203687189	0.840417241163597	0.701902992638763	1.00626603199074
Frequency_huntable_endemic_carnivores	Level_of_training_game_warden + courses	0.0792124194660162	0.206692864825317	0.701974517173141	-0.32589815145301	0.484322990385044	1.08243422775189	0.721878705985081	1.62307579887671
Frequency_huntable_endemic_carnivores	Level_of_training_courses	-0.184039249430391	0.140763790918867	0.192653885422037	-0.459931209958695	0.091852711097914	0.831903151461047	0.631327073028649	1.09620335160158
Frequency_huntable_endemic_carnivores	Level_of_training_game_warden + profession	-0.392290810804559	0.127297612622136	0.00236591726783804	-0.641789546861877	-0.14279207474724	0.675507640473293	0.526349653358071	0.866934307691794
Frequency_huntable_endemic_carnivores	Level_of_training_profession	-0.272160220636094	0.104229711683627	0.00974787931116013	-0.476446701654998	-0.0678737396171906	0.76173220609364	0.620986024796717	0.934378441109407
Frequency_huntable_endemic_carnivores	Level_of_training_game_warden_without_additional_training	-0.962363440781732	0.455700615119674	0.0360147141356058	-1.85552023414904	-0.0692066474144197	0.381989009862939	0.156371571679278	0.933133830459579
Frequency_huntable_endemic_carnivores	Level_of_training_hunter_without_additional_training	-0.32638722143523	0.166124460306528	0.0509129075649837	-0.651985180587179	-0.00078926228328155	0.721525743097991	0.521010449615061	0.999211049102267
Frequency_huntable_introduced_carnivores	(Intercept)	0.00661284598851435	0.037228542238333	0.859223843284488	-0.0663537559955465	0.0795794479725752	1.00663475913066	0.935799760954108	1.08283158488618
Frequency_huntable_introduced_carnivores	Years	0.00367225652642206	0.00186719976301441	0.0508244651244509	1.26122389720955e-05	0.00733190081387202	1.00367900752169	1.00001261231851	1.00735884500911
Frequency_huntable_introduced_carnivores	Function_all_hunting_inspector	0.247100347138379	0.0930552316327691	0.00866531027331803	0.0647154445651197	0.429485249711639	1.28030758153448	1.06685540168472	1.53646642342173
Frequency_huntable_introduced_carnivores	Function_all_voluntary_game_keeper	-0.0325950253733154	0.0416547199758464	0.434993842374367	-0.114236776312075	0.0490467255654446	0.96793046750703	0.892046715343559	1.05026942402624
Frequency_huntable_introduced_carnivores	Function_all_hunter	-0.0626982183920512	0.0750129651909322	0.404409167204992	-0.209720928539835	0.0843244917557325	0.939226872320493	0.81081048846674	1.08798187768525
Frequency_huntable_introduced_carnivores	Function_all_no_function	0.100769874558103	0.0671742035905364	0.135414709518295	-0.0308891451695093	0.232428894285715	1.10602208865307	0.969583050083407	1.26166073188189
Frequency_protected_carnivores	(Intercept)	0.777922470950405	0.0576881629443138	8.66692391142172e-29	0.664855749245271	0.890989192655537	2.17694489799289	1.94421004734134	2.4375396554389
Frequency_protected_carnivores	Hunting_ground	-0.164873554115988	0.081420265052406	0.0444078358605097	-0.324454341230409	-0.00529276700156732	0.848000923535463	0.722921714612332	0.994721215010978
Frequency_protected_carnivores	Hunting_prohibition	-0.763122724260329	0.154162623354567	1.75048097821104e-06	-1.06527591379749	-0.460969534723166	0.466208311543704	0.344632752716297	0.630671890699125
Frequency_protected_carnivores	Function_all_hunting_inspector	0.180751434674669	0.178990965801018	0.313984407059583	-0.170064411853366	0.531567281202703	1.19811733185308	0.843610476332024	1.70159710098453
Frequency_protected_carnivores	Function_all_voluntary_game_keeper	-0.369153438400237	0.107570070891114	0.000750163465316537	-0.57998690316124	-0.158319973639233	0.691319327380262	0.55990569951205	0.853576616251632
Frequency_protected_carnivores	Function_all_hunter	-0.378983299001272	0.164179643194921	0.0221630629445971	-0.700769486657954	-0.0571971113445902	0.684557045357153	0.496203335004396	0.944407897508314
Frequency_protected_carnivores	Function_all_no_function	0.0237787173039397	0.124742887470381	0.849045394897021	-0.220712849465539	0.268270284073419	1.0240636852434	0.801946926719537	1.30770054288274
Frequency_protected_carnivores	Level_of_training_courses + profession_(not_game_warden)	-0.272591137982927	0.0904995331143045	0.00298391656456804	-0.449966963504654	-0.0952153124612005	0.761404033185171	0.637649216969198	0.909177156221066
Frequency_protected_carnivores	Level_of_training_game_warden + courses	0.136986066804297	0.184419563988004	0.458612782914743	-0.224469636656772	0.498441770265366	1.14681216965069	0.798939834816064	1.64615418476624
Frequency_protected_carnivores	Level_of_training_courses	-0.211101771624511	0.131323937259609	0.109770707011803	-0.468491958961342	0.046288415712321	0.809691659052463	0.625945508396167	1.04737644722293
Frequency_protected_carnivores	Level_of_training_game_warden + profession	-0.266145788513548	0.122165862483038	0.0307170012371078	-0.505586479120575	-0.0267050979065213	0.76632739762456	0.603151735777828	0.973648330121607
Frequency_protected_carnivores	Level_of_training_profession	-0.0716299041148169	0.100439222122276	0.476703528602805	-0.268487162109696	0.125227353880063	0.930875345202501	0.764535237766366	1.13340610805264
Frequency_protected_carnivores	Level_of_training_game_warden_without_additional_training	-0.80170118825434	0.425834941223641	0.0614255832179247	-1.63632233641141	0.0329199599027238	0.448565220780919	0.194694749049302	1.03346781706619
Frequency_protected_carnivores	Level_of_training_hunter_without_additional_training	-0.254309630150555	0.159840011310841	0.113429359757342	-0.567590295608278	0.0589710353071684	0.775451661656295	0.566889831063723	1.06074451615611
Frequency_lagomorphs	(Intercept)	0.623735882718922	0.0611426837070339	9.57659026782082e-20	0.503898424735011	0.743573340702832	1.86588576752485	1.65516123117752	2.1034384033844
Frequency_lagomorphs	Function_all_hunting_inspector	0.141914806691819	0.206369748594671	0.492502072156635	-0.262562468052321	0.546392081435961	1.15247846090191	0.769078320043233	1.72701084951682
Frequency_lagomorphs	Function_all_voluntary_game_keeper	-0.193462151418094	0.118288755971468	0.10360699182395	-0.425303852898216	0.0383795500620313	0.824101026660056	0.653571165462978	1.03912555821074
Frequency_lagomorphs	Function_all_hunter	-0.345724179595448	0.172973974903337	0.0470732634379327	-0.684746940668724	-0.00670141852217172	0.707707660402072	0.504217810453309	0.993320985907842
Frequency_lagomorphs	Function_all_no_function	0.36297987990909	0.139109421941853	0.00979874285207222	0.0903304229928721	0.635629336825307	1.43760693416801	1.09453588378396	1.88821008775249
Frequency_lagomorphs	Level_of_training_courses + profession_(not_game_warden)	-0.113166194798265	0.0988239393717869	0.253603572661482	-0.306857556777338	0.0805251671808074	0.893002235456282	0.735755396813156	1.08385612390204
Frequency_lagomorphs	Level_of_training_game_warden + courses	0.254423103792991	0.222022648922624	0.253271666526936	-0.180733291847534	0.68957949943351	1.289717373156	0.834657939089343	1.99287735097234
Frequency_lagomorphs	Level_of_training_courses	-0.110141041454497	0.144153228843976	0.445787082452312	-0.392676178243852	0.172394095334856	0.895707794456955	0.675247371976383	1.1881459837492
Frequency_lagomorphs	Level_of_training_game_warden + profession	-0.357069216052254	0.136051403283639	0.00938676181330548	-0.623725066534321	-0.0904133655701873	0.69972406392106	0.535944286433804	0.91355347565717
Frequency_lagomorphs	Level_of_training_profession	-0.254414327931319	0.110833824580066	0.0228047851315118	-0.47164463237708	-0.037184023485559	0.775370477838187	0.623975214111306	0.96349881262395
Frequency_lagomorphs	Level_of_training_game_warden_without_additional_training	-0.986715762628011	0.492573251514023	0.0465860553659097	-1.95214159534328	-0.0212899299127378	0.372799043225943	0.141969704129628	0.97893510085279
Frequency_lagomorphs	Level_of_training_hunter_without_additional_training	-0.111931868119966	0.175907185025048	0.525342870232066	-0.456703615390884	0.23283987915095	0.894105172491557	0.633368032783592	1.262179361915
Frequency_protected_rodents	(Intercept)	0.637406959884682	0.0844102244433736	2.37594102501956e-12	0.471965960048726	0.802847959720636	1.89156959863278	1.60314281189457	2.23188821352933
Frequency_protected_rodents	Hunting_ground	0.134365471653639	0.082665947712991	0.105897078831554	-0.0276568086116952	0.296387751918973	1.14381077367973	0.972722139385483	1.34499157880002
Frequency_protected_rodents	Hunting_prohibition	0.529499134048308	0.16242048520718	0.00134141780253743	0.211160832690716	0.847837435405903	1.69808158433813	1.23511098531095	2.33459268143613
Frequency_protected_rodents	Distance_FIWI_km	-0.00124504045948389	0.00043303658276344	0.00454587280886991	-0.00209377656568853	-0.000396304353279245	0.998755734281828	0.997908413855447	0.999603774164918
Frequency_protected_rodents	Function_all_hunting_inspector	0.225605578191822	0.188745148601504	0.233608875711087	-0.144328115323786	0.59553927170743	1.25308132519326	0.865603683625883	1.81400892492823
Frequency_protected_rodents	Function_all_voluntary_game_keeper	-0.289635344892475	0.121714006065047	0.0184180781945074	-0.528190413194057	-0.0510802765908918	0.748536475465861	0.589671065771189	0.950202388462233
Frequency_protected_rodents	Function_all_hunter	-0.400709247373037	0.17917235106083	0.0266005180668021	-0.751880602477632	-0.0495378922684418	0.669844791860204	0.47147905380949	0.951669096552365
Frequency_protected_rodents	Function_all_no_function	0.044245646476851	0.130126764942998	0.734254269048281	-0.210798126236134	0.299289419189837	1.04523908265314	0.809937555521517	1.34889996451899
Frequency_protected_rodents	Level_of_training_courses + profession_(not_game_warden)	-0.200094582744016	0.0941682254984989	0.0350180473819762	-0.38466091320912	-0.0155282522789111	0.81865331893877	0.680681407150649	0.98459168939976
Frequency_protected_rodents	Level_of_training_game_warden + courses	0.22232345541459	0.206693159174473	0.283594675444968	-0.182787692418182	0.627434603247362	1.24897530035889	0.832944977500087	1.87279993642368
Frequency_protected_rodents	Level_of_training_courses	-0.0878830308165141	0.142986758598541	0.539610866097138	-0.368131927935777	0.19236586630275	0.915867998790213	0.692025878120512	1.21211390748297
Frequency_protected_rodents	Level_of_training_game_warden + profession	-0.36571428119226	0.134413128911501	0.00717744038793802	-0.629159172908143	-0.102269389476377	0.693700976313111	0.533039806943454	0.902786317774597
Frequency_protected_rodents	Level_of_training_profession	-0.206644948792527	0.109497260298926	0.0608061102173401	-0.421255635384231	0.00796573779917537	0.813308364847245	0.656222326318931	1.00799754869818
Frequency_protected_rodents	Level_of_training_game_warden_without_additional_training	-0.369147451031076	0.452477501345514	0.415715772455736	-1.25598705748296	0.517692155420806	0.691323466576675	0.284794600801773	1.6781502672245
Frequency_protected_rodents	Level_of_training_hunter_without_additional_training	-0.199739564239815	0.17046407141114	0.242912659799038	-0.533843004863715	0.134363876384086	0.818944007612395	0.586347298815696	1.14380894899468
Frequency_huntable_rodents	(Intercept)	-0.0237641554072422	0.0374178055612026	0.526190847797623	-0.0971017066877222	0.0495733958732372	0.976515988617487	0.907463706311801	1.05082271543534
Frequency_huntable_rodents	Distance_FIWI_km	0.000293821441531801	0.000194143105089026	0.131975107746795	-8.66920522894632e-05	0.000674334935353069	1.00029386461128	0.999913311705358	1.00067456235027
Frequency_huntable_rodents	Years	0.00251756031404723	0.00162549716700262	0.123237775251703	-0.000668355590249805	0.00570347621834427	1.00252073203012	0.999331867709597	1.00571977200498
Frequency_small_rodents	(Intercept)	-0.0331552058474711	0.0369866878005771	0.371251821991605	-0.105647781844029	0.0393373701490871	0.967388403599775	0.8997414975637	1.04012133035252
Frequency_small_rodents	Distance_FIWI_km	0.000366745654314693	0.000192269627189184	0.0580809712143511	-1.00958902970498e-05	0.000743587198926436	1.00036681291372	0.999989904160666	1.00074386372842
Frequency_small_rodents	Years	0.00246596497141631	0.00160400069062973	0.125985013967332	-0.000677818613395318	0.00560974855622794	1.00246900796383	0.999322411053747	1.00562551265943
Frequency_insectivores	(Intercept)	0.0707070707070707	0.0205222718615324	0.000712131745341467	0.0304841569775276	0.110929984436614	1.07326678853516	1.03095355649903	1.1173166745593
Frequency_insectivores	Hunting_ground	-0.0707070707070707	0.0315012820973454	0.0260337261392554	-0.132448449084704	-0.0089656923294376	0.931734784568187	0.875948088868042	0.991074379642955
Frequency_insectivores	Hunting_prohibition	0.0542929292929292	0.07505373885788	0.470396792679075	-0.0928096957735901	0.201395554359448	1.05579382980199	0.911366920771125	1.22310848204233
Frequency_bats	(Intercept)	0.111111111111111	0.0253692446090829	2.02953033219996e-05	0.0613883053623217	0.160833916859901	1.11751906874186	1.06331172367806	1.17448988964575
Frequency_bats	Hunting_ground	-0.111111111111111	0.0389412895618666	0.00484271626610864	-0.187434636163915	-0.0347875860583069	0.894839316814369	0.829083308474814	0.965810546095601
Frequency_bats	Hunting_prohibition	0.138888888888888	0.0927800134779823	0.136182168645283	-0.0429565960130975	0.320734373790876	1.14899642664114	0.95795296814278	1.37813946230954
Frequency_raptores	(Intercept)	0.39	0.0425553448734845	1.23930351528919e-16	0.306593056698289	0.473406943301711	1.47698079388264	1.35878790591039	1.60545457904751
Frequency_raptores	Function_all_hunting_inspector	0.467142857142857	0.166378415225752	0.00554948064640502	0.141047155495533	0.793238558790182	1.59542930561011	1.15147894526479	2.21054382250494
Frequency_raptores	Function_all_voluntary_game_keeper	-0.308367346938777	0.0742077405635597	5.04669770644796e-05	-0.453811845817444	-0.162922848060107	0.73464539869679	0.635202237960761	0.84965673855152
Frequency_raptores	Function_all_hunter	-0.390000000000001	0.135182122567511	0.00440075546592258	-0.654952091586001	-0.125047908414	0.677056874498164	0.519466948828557	0.882454624570377
Frequency_raptores	Function_all_no_function	0.0766666666666665	0.117830414406932	0.516114475211053	-0.154276701854348	0.307610035187682	1.07968212236281	0.857034845068588	1.36017046688057
Frequency_waterfowl	(Intercept)	0.41634738660037	0.056836419338325	8.5285121468759e-12	0.304950051687037	0.527744721513702	1.51641255878632	1.35655724356825	1.69510506051061
Frequency_waterfowl	Hunting_ground	0.186095313800736	0.0771009730361239	0.016830721144803	0.0349801834769399	0.337210444124534	1.20453706391205	1.03559918662112	1.40103387206376
Frequency_waterfowl	Hunting_prohibition	0.49273875836985	0.157768127083868	0.00209593507700548	0.183518911377132	0.801958605362572	1.63679286709423	1.20143768603803	2.22990415641561
Frequency_waterfowl	Function_all_hunting_inspector	0.177006011316602	0.170427646207548	0.300432293013966	-0.157026037220126	0.51103805985333	1.19363826844311	0.854681804989678	1.66702076442247
Frequency_waterfowl	Function_all_voluntary_game_keeper	-0.16310835799254	0.106119364564947	0.12610307363512	-0.371098490602112	0.0448817746170306	0.849499133406472	0.689975982062242	1.04590420017439
Frequency_waterfowl	Function_all_hunter	-0.251960499037596	0.159202857475953	0.115319926111449	-0.563992365926328	0.0600713678511362	0.777275440590509	0.568933134440006	1.06191233024217
Frequency_waterfowl	Function_all_no_function	0.132785940550345	0.118567757860771	0.264292990556763	-0.0996025945844312	0.365174475685121	1.14200551509279	0.90519707678653	1.44076536474488
Frequency_waterfowl	Level_of_training_courses + profession_(not_game_warden)	-0.283322523610364	0.0856341646345637	0.00113978792583704	-0.451162402140281	-0.115482645080444	0.753276799124165	0.636887401901562	0.89093603422611
Frequency_waterfowl	Level_of_training_game_warden + courses	0.364111921635024	0.193418420957959	0.0614361380183582	-0.0149812173891836	0.743205060659232	1.4392352867106	0.985130442751003	2.10266389162486
Frequency_waterfowl	Level_of_training_courses	-0.345852372281875	0.128686377421762	0.00789628546641627	-0.598073037329457	-0.0936317072342923	0.707616943270641	0.549870195204332	0.910618074539605
Frequency_waterfowl	Level_of_training_game_warden + profession	-0.358211337586137	0.118337314740398	0.00284496757830601	-0.590148212504497	-0.126274462667775	0.698925350200772	0.554245132587464	0.881372909623496
Frequency_waterfowl	Level_of_training_profession	-0.306462803430558	0.0985064356812721	0.00217888368556205	-0.499531869611261	-0.113393737249852	0.736045896052461	0.606814661615921	0.892799062654449
Frequency_waterfowl	Level_of_training_game_warden_without_additional_training	-0.549133327150712	0.411288553932472	0.183570272004495	-1.35524408011192	0.256977425810492	0.577450053858954	0.25788434233032	1.29301593764308
Frequency_waterfowl	Level_of_training_hunter_without_additional_training	-0.404514978028881	0.155130126414018	0.00991040843908016	-0.708564438717502	-0.100465517340259	0.66730038773057	0.492350489677189	0.904416298554564
Frequency_other_birds	(Intercept)	0.320754716981132	0.0514292554353141	3.38778035627661e-09	0.219955228576206	0.421554205386058	1.37816749834799	1.24602094320684	1.52432883560888
Frequency_other_birds	Level_of_training_courses + profession_(not_game_warden)	-0.15859255481897	0.0802103902949243	0.0496255439584265	-0.315802030982923	-0.00138307865501704	0.853343979038281	0.729203795637859	0.998617877357468
Frequency_other_birds	Level_of_training_game_warden + courses	0.0792452830188696	0.175161732263977	0.651545557762263	-0.264065403688174	0.42255596972591	1.08246980097087	0.767923312997315	1.52585661899029
Frequency_other_birds	Level_of_training_courses	-0.254088050314465	0.0855438230994997	0.00340356441307019	-0.42175086268935	-0.0864252379395804	0.775623505146204	0.655897427560717	0.917204118291184
Frequency_other_birds	Level_of_training_game_warden + profession	-0.243831640058054	0.115880544848043	0.036826397260684	-0.470953334469098	-0.0167099456470119	0.783619553300112	0.624406716002446	0.98342889110094
Frequency_other_birds	Level_of_training_profession	-0.172606568832984	0.0885265110261416	0.0528386877272925	-0.34611534212121	0.000902204455241966	0.84146860970563	0.70743088582158	1.0009026115641
Frequency_other_birds	Level_of_training_game_warden_without_additional_training	-0.320754716981129	0.377926301003332	0.397222023794422	-1.06147665575811	0.419967221795845	0.725601206818982	0.345944591902514	1.52191166926965
Frequency_other_birds	Level_of_training_hunter_without_additional_training	-0.320754716981131	0.115880544848043	0.00626236668402607	-0.547876411392175	-0.0936330225700892	0.725601206818981	0.578176316261132	0.910616876771842
Frequency_reptiles	(Intercept)	0.111111111111111	0.0253692446090829	2.02953033219995e-05	0.0613883053623216	0.160833916859901	1.11751906874186	1.06331172367806	1.17448988964575
Frequency_reptiles	Hunting_ground	-0.111111111111111	0.0389412895618666	0.00484271626610864	-0.187434636163915	-0.0347875860583069	0.894839316814369	0.829083308474814	0.965810546095601
Frequency_reptiles	Hunting_prohibition	0.138888888888887	0.0927800134779823	0.136182168645284	-0.0429565960130978	0.320734373790875	1.14899642664114	0.957952968142779	1.37813946230954
Frequency_amphibians	(Intercept)	0.0909090909090909	0.0216696043010362	4.31536265551028e-05	0.0484374469198255	0.133380734898356	1.09516943987466	1.0496297121952	1.14268497556816
Frequency_amphibians	Hunting_ground	-0.0909090909090909	0.0333951030480261	0.00713669247959868	-0.156362290143226	-0.0254558916749557	0.913100716282262	0.855249285850467	0.974865377696387
Frequency_amphibians	Hunting_prohibition	-0.0909090909090908	0.0792497455124409	0.252888401225116	-0.246235737897441	0.0644175560792581	0.913100716282262	0.781737917949134	1.06653764507484
Animals_unknown_cause_of_death_ruminants	(Intercept)	0.350245620352288	0.0818990068326069	3.10763998905991e-05	0.189726516590779	0.510764724113797	1.41941614327368	1.20891893317237	1.66656517033692
Animals_unknown_cause_of_death_ruminants	Hunting_ground	-0.115379043045045	0.076056564270455	0.131056688747071	-0.264447169802993	0.0336890837129022	0.89102834179421	0.767630201851145	1.03426298752442
Animals_unknown_cause_of_death_ruminants	Hunting_prohibition	-0.397015639125274	0.188645833629413	0.0367500662418697	-0.766754678872455	-0.0272765993780885	0.672323510998824	0.464518135296029	0.973092047641422
Animals_unknown_cause_of_death_ruminants	Distance_FIWI_km	0.00119262365805111	0.000442460947430698	0.00771152272214721	0.000325416136521477	0.00205983117958075	1.00119333511645	1.0003254690901	1.00206195408919
Animals_unknown_cause_of_death_wild_boar	(Intercept)	0.443037974683544	0.05497728199249	1.7798157766322e-13	0.335284482010361	0.550791467356727	1.55743147618628	1.39833813068665	1.73462537406791
Animals_unknown_cause_of_death_wild_boar	Function_all_hunting_inspector	0.128390596745026	0.192700779164497	0.506210700290093	-0.249295990210196	0.506077183700249	1.13699702331132	0.779349259490725	1.65877135992094
Animals_unknown_cause_of_death_wild_boar	Function_all_voluntary_game_keeper	0.0667659468850825	0.0877748009292484	0.447999498559116	-0.105269501686417	0.238801395456583	1.06904523552334	0.900081916301976	1.26972633812114
Animals_unknown_cause_of_death_wild_boar	Function_all_hunter	-0.359704641350211	0.15139562953584	0.0187033352183664	-0.656434622657226	-0.0629746600431952	0.697882421243186	0.51869739352222	0.938967266777655
Animals_unknown_cause_of_death_wild_boar	Function_all_no_function	-0.157323688969259	0.141697021538715	0.268564280742965	-0.435044747901737	0.12039736996322	0.85442744531265	0.647235703990338	1.12794497399111
Animals_unknown_cause_of_death_huntable_endemic_carnivores	(Intercept)	0.0495143397849967	0.0736686187870872	0.502428971053839	-0.0948734998285051	0.193902179398498	1.05076065978874	0.909487977576728	1.21397752513613
Animals_unknown_cause_of_death_huntable_endemic_carnivores	Hunting_ground	-0.144099261744053	0.0712771263117263	0.0447968191257359	-0.283799862236549	-0.00439866125155692	0.865801802796788	0.752917316815955	0.995610998690052
Animals_unknown_cause_of_death_huntable_endemic_carnivores	Hunting_prohibition	-0.255889989074611	0.146301457732652	0.0821069556786954	-0.54263557711632	0.0308555989670945	0.774227137551279	0.581214396600926	1.03133656706791
Animals_unknown_cause_of_death_huntable_endemic_carnivores	Distance_FIWI_km	0.000984936548358182	0.000380135393170006	0.0104109205300399	0.000239884868495998	0.00172998822822037	1.00098542175765	1.00023991364317	1.00173148552116
Animals_unknown_cause_of_death_huntable_endemic_carnivores	Function_all_hunting_inspector	0.042495222937854	0.165530785784807	0.797708308284424	-0.281939155532981	0.36692960140869	1.04341107192224	0.754319579309618	1.4432963095116
Animals_unknown_cause_of_death_huntable_endemic_carnivores	Function_all_voluntary_game_keeper	0.266584584545104	0.0807510331824312	0.0011754569167293	0.10831546779314	0.424853701297068	1.30549800962063	1.11439924701096	1.52936665893732
Animals_unknown_cause_of_death_huntable_endemic_carnivores	Function_all_hunter	0.229465570966632	0.13303357571793	0.0863900541185118	-0.031275446175093	0.490206588108355	1.2579275572479	0.969208571511544	1.63265347191042
Animals_unknown_cause_of_death_huntable_endemic_carnivores	Function_all_no_function	0.177835340933733	0.11015246595123	0.108307069510749	-0.038059525138954	0.393730207006419	1.19462859860958	0.962655636975149	1.48250052646057
Animals_unknown_cause_of_death_huntable_introduced_carnivores	! no significant associations !	-	-	-	-	-	-	-	-
Animals_unknown_cause_of_death_protected_carnivores	(Intercept)	0.0315789473684209	0.026766739220229	0.239754393660632	-0.0208828974868035	0.0840407922236456	1.03208285260461	0.979333640285457	1.08767326151483
Animals_unknown_cause_of_death_protected_carnivores	Hunting_ground	0.115479876160991	0.0414414376920384	0.00593989269512375	0.0342561508170348	0.196703601504947	1.12241192708408	1.03484965036455	1.21738315669026
Animals_unknown_cause_of_death_protected_carnivores	Hunting_prohibition	-0.031578947368421	0.0960437451332894	0.742718218914958	-0.219821228770012	0.15666333403317	0.968914460187333	0.802662278059753	1.16960178249491
Animals_unknown_cause_of_death_lagomorphs	(Intercept)	0.091835625654195	0.0636065513940183	0.150633429988085	-0.0328309242588762	0.216502175567267	1.09618462264091	0.967702160718162	1.24172578680887
Animals_unknown_cause_of_death_lagomorphs	Distance_FIWI_km	0.00187526203856244	0.000409801485423136	9.10808911160289e-06	0.00107206588632207	0.00267845819080279	1.00187702144203	1.00107264075437	1.00268204846469
Animals_unknown_cause_of_death_protected_rodents	! no significant associations !	-	-	-	-	-	-	-	-
Animals_unknown_cause_of_death_huntable_rodents	(Intercept)	0.875902316939229	0.0590420680201033	1.01887471220329e-27	0.760181990047062	0.991622643831395	2.40104081662691	2.13866540089922	2.69560493225562
Animals_unknown_cause_of_death_huntable_rodents	Hunting_ground	-0.152868106782634	0.0569418852441159	0.0084168352979117	-0.264472151072914	-0.0412640624923546	0.858242910765585	0.767611025713396	0.959575708536528
Animals_unknown_cause_of_death_huntable_rodents	Hunting_prohibition	0.0289862528769449	0.195779560476347	0.882577567743988	-0.354734634565777	0.412707140319667	1.02941044294583	0.70135953509388	1.51090247871811
Animals_unknown_cause_of_death_huntable_rodents	Distance_FIWI_km	0.000598185095495769	0.000307759785574006	0.0545610057131785	-5.01300011905388e-06	0.00120138319111059	1.00059836404388	0.999994987012446	1.00120210514098
Animals_unknown_cause_of_death_small_rodents	(Intercept)	0.725685505019046	0.0806867408898378	5.06042334413216e-15	0.567542398845048	0.883828611193043	2.06614696873562	1.76392669190674	2.42014779639216
Animals_unknown_cause_of_death_small_rodents	Years	-0.00969641066886391	0.00446399497153688	0.0318626710574194	-0.0184456800402441	-0.000947141297483728	0.99035044794531	0.981723400319049	0.999053307099259
Animals_unknwon_cause_of_death_insectivores	(Intercept)	0.427023024800681	0.0742517730586479	7.10661540893426e-08	0.28149222381749	0.572553825783872	1.53268795115233	1.32510569201775	1.7727886686763
Animals_unknwon_cause_of_death_insectivores	Years	-0.00895905293771743	0.00409659109533749	0.0307185839009572	-0.0169882239439664	-0.000929881931468473	0.991080959795829	0.983155262258198	0.999070550274757
Animals_unknown_cause_of_death_bats	(Intercept)	0.512530110559799	0.075815816592092	5.70704941917771e-10	0.363933840580804	0.661126380538794	1.66950990042851	1.43897900899325	1.93697287466262
Animals_unknown_cause_of_death_bats	Years	-0.0116811815006211	0.0041676374098388	0.00593110526682618	-0.0198496007245269	-0.00351276227671525	0.988386778624432	0.980346105563615	0.996493400254743
Animals_unknown_cause_of_death_raptors	(Intercept)	1.01272956569717	0.0200631113394612	1.91271637097429e-96	0.973406590054009	1.05205254134033	2.7531055507679	2.64694617859072	2.86352258877608
Animals_unknown_cause_of_death_raptors	Years	-0.00218727831638684	0.00112840482303532	0.0544421037735665	-0.00439891112951737	2.4354496743673e-05	0.997815112033725	0.995610749908838	1.00002435479332
Animals_unknown_cause_of_death_other_birds	(Intercept)	0.362877468592539	0.0918729320209582	0.000127127676944334	0.182809830677365	0.542945106507714	1.43745971448781	1.20058607173021	1.72106813449666
Animals_unknown_cause_of_death_other_birds	Hunting_ground	-0.234793522907876	0.0876527939955027	0.00833892043294996	-0.40658984228337	-0.0629972035323822	0.790734101252165	0.665917265400805	0.938946099417824
Animals_unknown_cause_of_death_other_birds	Hunting_prohibition	0.368928273246053	0.174890663934364	0.036805906827037	0.0261488707024014	0.711707675789704	1.44618386987994	1.02649375194504	2.03746762368301
Animals_unknown_cause_of_death_other_birds	Years	-0.00581373904702871	0.00407636453167467	0.156187410252238	-0.0138032667169675	0.00217578862291011	0.994203128031065	0.986291561554339	1.00217815736863
Animals_unknown_cause_of_death_other_birds	Function_all_hunting_inspector	0.267270224000707	0.205446236039828	0.195567636286689	-0.135396999396671	0.669937447398084	1.30639341749364	0.873369115841658	1.95411508182999
Animals_unknown_cause_of_death_other_birds	Function_all_voluntary_game_keeper	0.316983330285212	0.0968479583125345	0.00136089227463489	0.127164820016408	0.506801840554016	1.37297968455495	1.135604172656	1.65997383559424
Animals_unknown_cause_of_death_other_birds	Function_all_hunter	0.0445989063249819	0.170720915668235	0.794318711452855	-0.290007939792458	0.379205752442424	1.04560838887943	0.74825762654472	1.4611236345744
Animals_unknown_cause_of_death_other_birds	Function_all_no_function	0.255414617349335	0.131995808064784	0.0551428266719176	-0.00329241256790331	0.514121647266574	1.29099677958493	0.996713001478967	1.67216910226473
Animals_unknown_cause_of_death_reptiles	(Intercept)	0.290731116675629	0.0613998939758938	7.08758887813061e-06	0.1703895358283	0.41107269752296	1.33740492971616	1.18576665996708	1.50843501206109
Animals_unknown_cause_of_death_reptiles	Hunting_ground	-0.145848406357531	0.0940912691561744	0.124221113274922	-0.330263905163298	0.0385670924482346	0.864288713928483	0.718734030779512	1.03932045657277
Animals_unknown_cause_of_death_reptiles	Hunting_prohibition	-0.338544085641594	0.183904067822388	0.0685468432178153	-0.698989435183887	0.0219012639006975	0.712807354126652	0.497087389079754	1.02214285708929
Animals_unknown_cause_of_death_reptiles	Function_all_hunting_inspector	0.495730984913754	0.220878356218607	0.0269691208136664	0.0628173617608742	0.928644608066632	1.6416978569187	1.06483234236659	2.53107625132931
Animals_unknown_cause_of_death_reptiles	Function_all_voluntary_game_keeper	0.018571871363041	0.104662546462186	0.859510569941086	-0.186562950233095	0.223706692959177	1.01874540115905	0.829806323805655	1.25070412529874
Animals_unknown_cause_of_death_reptiles	Function_all_hunter	-0.0381137611127896	0.171596429589984	0.824670200066772	-0.374436582984822	0.298209060759242	0.962603427825029	0.687676618371602	1.3474434559876
Animals_unknown_cause_of_death_reptiles	Function_all_no_function	0.286877813795789	0.145875698697034	0.0519475521932583	0.000966698129984626	0.572788929461593	1.33226141956442	1.00096716553322	1.7732055068103
Animals_unknown_cause_of_death_amphibians	(Intercept)	0.508196721311476	0.0624238522746684	9.05090782557045e-13	0.385848219076876	0.630545223546074	1.6622909168057	1.47086140516958	1.87863457589069
Animals_unknown_cause_of_death_amphibians	Hunting_ground	-0.233196721311475	0.0991930530094941	0.0206115840636453	-0.427611532726656	-0.0387819098962945	0.79199775536132	0.652064671389537	0.961960480331942
Animals_unknown_cause_of_death_amphibians	Hunting_prohibition	-0.00819672131147604	0.208599057723281	0.968731207935074	-0.417043361658099	0.400649919035148	0.991836780211947	0.658992344323858	1.4927945780471
Animals_visible_signs_disease_new_ruminants	! no significant associations !	-	-	-	-	-	-	-	-
Animals_visible_signs_disease_new_wild_boar	(Intercept)	0.21996155235231	0.0666008388476839	0.00119227852322589	0.0894263068706935	0.350496797833926	1.24602882278923	1.09354674346136	1.41977271342527
Animals_visible_signs_disease_new_wild_boar	Years	0.00830301246613615	0.00373528220031964	0.0276914130340909	0.000981993881416161	0.0156240310508562	1.00833757807414	1.00098247619527	1.01574672437929
Animals_visible_signs_disease_new_huntable_endemic_carnivores	! no significant associations !	-	-	-	-	-	-	-	-
Animals_visible_signs_disease_new_huntable_introduced_carnivores	! no significant associations !	-	-	-	-	-	-	-	-
Animals_visible_signs_disease_new_protected_carnivores	(Intercept)	0.0344827586206896	0.0274201117025401	0.210501010720328	-0.0192596727683539	0.0882251900097336	1.03508418194327	0.980924609759134	1.09223405453376
Animals_visible_signs_disease_new_protected_carnivores	Hunting_ground	0.101110461718293	0.0431339908365657	0.0203845604950712	0.016569393169144	0.185651530267443	1.10639884973171	1.01670742688862	1.20400262879337
Animals_visible_signs_disease_new_protected_carnivores	Hunting_prohibition	-0.0344827586206898	0.100481041156528	0.73194597484161	-0.231421980416571	0.162456463175191	0.966104996525596	0.793404594184367	1.17639710073929
Animals_visible_signs_disease_new_lagomorphs	(Intercept)	0.194455823450774	0.0932044109886741	0.0386072970701874	0.0117785347127048	0.377133112188845	1.21464982266211	1.01184817480352	1.45809838712174
Animals_visible_signs_disease_new_lagomorphs	Distance_FIWI_km	0.000905430694838819	0.000463841380946193	0.0527608305132604	-3.6817063550416e-06	0.00181454309603268	1.00090584072095	0.999996318300422	1.00181619037556
Animals_visible_signs_disease_new_lagomorphs	Years	0.00642589178176378	0.00393199590411013	0.104260847381389	-0.00128067857765107	0.0141324621411786	1.00644658211857	0.998720141141189	1.01423279748892
Animals_visible_signs_disease_new_protected_rodents	(Intercept)	1.03429686944416	0.0245067631583689	3.91112633744023e-81	0.986264496276108	1.08232924261222	2.81312754413261	2.68120010932444	2.95154641835054
Animals_visible_signs_disease_new_protected_rodents	Years	-0.00277463121864732	0.0011670603479465	0.0187942700415878	-0.00506202746840725	-0.000487234968887422	0.997229214512901	0.994950763001634	0.999512883710794
Animals_visible_signs_disease_new_protected_rodents	Function_all_hunting_inspector	-0.00886274993989617	0.0572560855321254	0.877210306025913	-0.121082615478607	0.103357115598814	0.991176408459263	0.88596076249689	1.10888733934157
Animals_visible_signs_disease_new_protected_rodents	Function_all_voluntary_game_keeper	0.00397672001306006	0.027500721721937	0.885232832920245	-0.0499237041107953	0.0578771441369146	1.00398463765603	0.951302002164147	1.05958481150698
Animals_visible_signs_disease_new_protected_rodents	Function_all_hunter	-0.194342179895642	0.0448855505544589	2.83824257920764e-05	-0.282316242408634	-0.106368117382651	0.8233761133072	0.754035188919525	0.899093615161806
Animals_visible_signs_disease_new_protected_rodents	Function_all_no_function	-0.0129535523776454	0.0413062146792842	0.754296374456587	-0.0939122454867225	0.0680051407314307	0.987129983796198	0.910362647166592	1.0703708109535
Animals_visible_signs_disease_new_huntable_rodents	(Intercept)	0.984375000000001	0.0343446834009049	3.56581033426852e-51	0.917060657473796	1.0516893425262	2.67613877489448	2.50192555517109	2.86248274961321
Animals_visible_signs_disease_new_huntable_rodents	Function_all_hunting_inspector	-0.234375	0.141606757340328	0.100916615522626	-0.511919144354546	0.0431691443545465	0.791065110850296	0.599344246252324	1.0441144859863
Animals_visible_signs_disease_new_huntable_rodents	Function_all_voluntary_game_keeper	-0.138221153846154	0.0638990053527244	0.0328225906450919	-0.263460902985426	-0.012981404706882	0.870906066220462	0.768387663515645	0.987102490309771
Animals_visible_signs_disease_new_huntable_rodents	Function_all_hunter	-0.359375	0.103034050202715	0.000714772233035103	-0.561318027578612	-0.157431972421387	0.698112510068126	0.57045669048285	0.854334929968309
Animals_visible_signs_disease_new_huntable_rodents	Function_all_no_function	-0.127232142857144	0.109380441403581	0.247407308413778	-0.341613868621255	0.0871495829069696	0.880529240295685	0.710622545403217	1.09105987141987
Animals_visible_signs_disease_new_small_rodents	(Intercept)	0.519315098206065	0.0811467370880196	3.49615045345002e-09	0.360270416050606	0.678359780361525	1.68087602036568	1.43371706225056	1.97064279294082
Animals_visible_signs_disease_new_small_rodents	Years	-0.00951724388989756	0.00451608134423092	0.0372547195533526	-0.0183686006758434	-0.000665887103951739	0.990527901741554	0.98179907385116	0.999334334549664
Animals_visible_signs_disease_new_insectivores	(Intercept)	0.385751623595845	0.0789787079333667	3.3537356503299e-06	0.230956200500938	0.540547046690751	1.47071933346646	1.25980405945409	1.71694585487313
Animals_visible_signs_disease_new_insectivores	Hunting_ground	-0.129251493823105	0.0779854828989067	0.100145065096257	-0.282100231621926	0.0235972439757163	0.878752936817423	0.754198086247044	1.02387786185963
Animals_visible_signs_disease_new_insectivores	Hunting_prohibition	-0.260455085702683	0.144685572708896	0.0744366054470116	-0.544033597294672	0.0231234258893048	0.770700771082273	0.580402414862206	1.02339284492437
Animals_visible_signs_disease_new_insectivores	Years	-0.00864114054435594	0.00365316173740323	0.0196705423569437	-0.015801205979366	-0.00148107510934585	0.991396086804509	0.984322978129238	0.998520021141117
Animals_visible_signs_disease_new_bats	(Intercept)	0.537569649254762	0.0910638249891128	3.68199153898852e-08	0.359087831981643	0.716051466527882	1.71184142741256	1.43202257342856	2.04633720653571
Animals_visible_signs_disease_new_bats	Distance_FIWI_km	-0.000975553611231183	0.000447424658287879	0.0312667470305261	-0.00185248982727057	-9.86173951917988e-05	0.999024922086491	0.998149224972963	0.999901387467344
Animals_visible_signs_disease_new_bats	Years	-0.0113531586681308	0.00374077356038239	0.00297524843684983	-0.0186849401208	-0.00402137721546165	0.988711045235671	0.981488541196532	0.995986697694181
Animals_visible_signs_disease_new_raptors	(Intercept)	1.02656715679033	0.0294554396397249	1.1514781567009e-69	0.968835555947682	1.08429875763299	2.79146670045668	2.63487450835809	2.95736526162466
Animals_visible_signs_disease_new_raptors	Years	-0.00301562320411324	0.00137937356370258	0.0305099139102372	-0.00571914571019697	-0.000312100698029527	0.996988919220314	0.994297177470589	0.999687948000327
Animals_visible_signs_disease_new_raptors	Function_all_hunting_inspector	0.00107605591403539	0.0676844367443781	0.987338961659807	-0.131583002418826	0.133735114246896	1.00107663506992	0.876706503357343	1.14308999128575
Animals_visible_signs_disease_new_raptors	Function_all_voluntary_game_keeper	0.0165385160684591	0.032536524877982	0.612062162275771	-0.0472319008744776	0.0803089330113951	1.01667603439569	0.953866169541022	1.08362178251055
Animals_visible_signs_disease_new_raptors	Function_all_hunter	-0.204560238685564	0.0555815517672872	0.000334744384628675	-0.313498078354296	-0.0956223990168327	0.815005645569957	0.730885783505781	0.908807117748035
Animals_visible_signs_disease_new_raptors	Function_all_no_function	-0.00313808420453308	0.0489119489618198	0.948938765504977	-0.099003742583362	0.0927275741742945	0.996866834435324	0.905739318212303	1.09716279906949
Animals_visible_signs_disease_new_waterfowl	(Intercept)	1.03521658178355	0.0382902343884013	5.49665307449782e-55	0.960169101422684	1.11026406214441	2.81571600238326	2.61213815235561	3.03515975942064
Animals_visible_signs_disease_new_waterfowl	Years	-0.00356227923587204	0.00177020932627563	0.0462654689127192	-0.00703182576046917	-9.27327112748761e-05	0.996444058153388	0.992992839678076	0.99990727158827
Animals_visible_signs_disease_new_waterfowl	Function_all_hunting_inspector	-0.000306245272002127	0.0907382464443674	0.997312325978736	-0.178149940323282	0.177537449779278	0.999693801616295	0.836816941478864	1.19427278231709
Animals_visible_signs_disease_new_waterfowl	Function_all_voluntary_game_keeper	-0.019209982020242	0.0414061943005111	0.643472796503824	-0.100364631586111	0.0619446675456277	0.980973353847889	0.904507545877607	1.06390347470887
Animals_visible_signs_disease_new_waterfowl	Function_all_hunter	-0.283919760786991	0.0656412491497639	3.02287319376282e-05	-0.412574245020748	-0.155265276553233	0.752827048532692	0.661944048816726	0.856188020748205
Animals_visible_signs_disease_new_waterfowl	Function_all_no_function	-0.00754041233561921	0.0608630456135967	0.901594039418279	-0.126829789727687	0.111748965056449	0.992487945252742	0.880883595274233	1.11823211007279
Animals_visible_signs_disease_new_other_birds	(Intercept)	0.329451394604913	0.0885468042378213	0.000302730550691152	0.155902847352666	0.502999941857162	1.3902052451242	1.16871265404585	1.65367476503341
Animals_visible_signs_disease_new_other_birds	Hunting_ground	-0.222280847107452	0.0865861744352553	0.011471517309284	-0.391986630559656	-0.0525750636552501	0.800690461154454	0.675713147806857	0.948783099255281
Animals_visible_signs_disease_new_other_birds	Hunting_prohibition	-0.184881436611784	0.149843329732249	0.219656863500311	-0.478568966210552	0.108806092986984	0.831202828233743	0.619669525640671	1.11494613350472
Animals_visible_signs_disease_new_other_birds	Years	-0.00594572153138093	0.00382101811325897	0.122306313347666	-0.0134347794176437	0.00154333635488183	0.994071919291095	0.986655064437186	1.00154452791135
Animals_visible_signs_disease_new_other_birds	Function_all_hunting_inspector	0.410249133146467	0.186126542841418	0.029406387861238	0.0454478126103362	0.775050453682597	1.50719323013477	1.046496389274	2.17070164431242
Animals_visible_signs_disease_new_other_birds	Function_all_voluntary_game_keeper	0.228768977888202	0.0940810982371814	0.0164969704591579	0.0443734137173522	0.413164542059052	1.25705159874709	1.04537263849824	1.51159372621677
Animals_visible_signs_disease_new_other_birds	Function_all_hunter	-0.0446645036047019	0.150631239459375	0.767344750068364	-0.339896307891704	0.250567300682301	0.956318269350688	0.711844131554628	1.28475405184079
Animals_visible_signs_disease_new_other_birds	Function_all_no_function	0.061447450274341	0.125135048870804	0.624281186025733	-0.183812738716094	0.306707639264776	1.06337461501624	0.832091607780993	1.35894360823617
Animals_visible_signs_disease_new_reptiles	(Intercept)	0.301587301587302	0.0509388037315221	4.26012048877906e-08	0.201749080857964	0.401425522316639	1.3520031420064	1.22354095974295	1.49395284353962
Animals_visible_signs_disease_new_reptiles	Hunting_ground	-0.193479193479194	0.0837428774800859	0.0228599485626924	-0.357612217301912	-0.0293461696564751	0.824086982399679	0.699344216018211	0.971080247760175
Animals_visible_signs_disease_new_reptiles	Hunting_prohibition	-0.301587301587302	0.172741887926418	0.0838128352924174	-0.640155180544534	0.0369805773699312	0.739643251506044	0.527210604866093	1.03767286630622
Animals_visible_signs_disease_new_amphibians	(Intercept)	0.370967741935484	0.0571292462523216	2.92797639040761e-09	0.258996476817014	0.482939007053954	1.44913632629956	1.29562924008111	1.62083104273682
Animals_visible_signs_disease_new_amphibians	Hunting_ground	-0.191480562448305	0.0919362695250605	0.0397266518128497	-0.371672339590391	-0.0112887853062185	0.825735675230368	0.689580153626735	0.988774693938231
Animals_visible_signs_disease_new_amphibians	Hunting_prohibition	-0.204301075268817	0.192325701550075	0.290575368277139	-0.581252523608364	0.172650373070729	0.815216892590299	0.559197519648274	1.18845051813283
Animals_visible_signs_disease_known_ruminants	(Intercept)	0.325	0.0477556148262745	2.37891978363655e-10	0.231400714880935	0.418599285119065	1.38403064598075	1.26036418495719	1.51983121376854
Animals_visible_signs_disease_known_ruminants	Hunting_ground	-0.166269841269842	0.0719485730009801	0.0222257419338996	-0.307286453090813	-0.0252532294488694	0.846817696993722	0.735439901698026	0.975062966105143
Animals_visible_signs_disease_known_ruminants	Hunting_prohibition	-0.182142857142857	0.168358499733196	0.281079618083247	-0.512119453111116	0.147833738825402	0.833482263015692	0.599224204374721	1.15932013041205
Animals_visible_signs_disease_known_wild_boar	! no significant associations !	-	-	-	-	-	-	-	-
Animals_visible_signs_disease_known_huntable_endemic_carnivores	! no significant associations !	-	-	-	-	-	-	-	-
Animals_visible_signs_disease_known_huntable_introduced_carnivores	(Intercept)	1.13787961803802	0.0639552474581833	6.07823869934875e-35	1.01252963639763	1.2632295996784	3.12014544598592	2.7525551793231	3.53682559290262
Animals_visible_signs_disease_known_huntable_introduced_carnivores	Years	-0.00779672096164937	0.00251360702250889	0.0024155454017559	-0.0127233001970537	-0.00287014172624497	0.992233594628664	0.987357298796378	0.997133973192778
Animals_visible_signs_disease_known_huntable_introduced_carnivores	Level_of_training_courses + profession_(not_game_warden)	-0.0821807571934804	0.0637566047407887	0.199970868304504	-0.207141406261981	0.0427798918750221	0.92110544721219	0.812904692046027	1.04370814092426
Animals_visible_signs_disease_known_huntable_introduced_carnivores	Level_of_training_game_warden + courses	0.00246135927167359	0.113813975919497	0.982783321673179	-0.220609934467848	0.225532653011197	1.00246439090321	0.802029463332704	1.2529899473432
Animals_visible_signs_disease_known_huntable_introduced_carnivores	Level_of_training_courses	-0.14270353824003	0.0708048519699543	0.0461692908718648	-0.28147849803183	-0.00392857844822883	0.867011066425303	0.754667142329703	0.996079128320565
Animals_visible_signs_disease_known_huntable_introduced_carnivores	Level_of_training_game_warden + profession	-0.168753394622622	0.0790457270709927	0.0348746740972954	-0.323680172813549	-0.0138266164316926	0.844717189504036	0.723481594464333	0.986268532196606
Animals_visible_signs_disease_known_huntable_introduced_carnivores	Level_of_training_profession	-0.0738351244244667	0.080517132518795	0.36103928822358	-0.231645804299743	0.0839755554508113	0.928824821744469	0.793227031159335	1.08760230753578
Animals_visible_signs_disease_known_huntable_introduced_carnivores	Level_of_training_game_warden_without_additional_training	0.0570384060032189	0.243215958900791	0.814996666910248	-0.419656113907704	0.533732925914144	1.05869646991474	0.657272807933237	1.70528614888901
Animals_visible_signs_disease_known_huntable_introduced_carnivores	Level_of_training_hunter_without_additional_training	-0.444658309623583	0.097413059848401	1.25268528982431e-05	-0.635584398550293	-0.253732220696871	0.641043276933533	0.529625885261047	0.775899544069936
Animals_visible_signs_disease_known_protected_carnivores	(Intercept)	0.15	0.04283814168447	0.000619823249817409	0.0660387851338149	0.233961214866185	1.16183424272828	1.06826814928563	1.26359548253748
Animals_visible_signs_disease_known_protected_carnivores	Hunting_ground	0.100000000000001	0.0667584221659798	0.136384655099353	-0.0308441031100408	0.230844103110041	1.10517091807565	0.969626723084362	1.25966284662093
Animals_visible_signs_disease_known_protected_carnivores	Hunting_prohibition	-0.15	0.14207804268347	0.292884496149222	-0.428467846653545	0.128467846653546	0.860707976425058	0.651506538332854	1.13708485961999
Animals_visible_signs_disease_known_lagomorphs	(Intercept)	0.319444444444444	0.0503053344792335	2.99357421055719e-09	0.220847800634906	0.418041088253983	1.37636290583614	1.24713360317604	1.51898308548286
Animals_visible_signs_disease_known_lagomorphs	Hunting_ground	-0.166902071563088	0.0749589825347272	0.027620293867931	-0.313818977648921	-0.0199851654772562	0.846282482400092	0.730651280401355	0.980213214194121
Animals_visible_signs_disease_known_lagomorphs	Hunting_prohibition	-0.0694444444444444	0.159079435410978	0.663137660011404	-0.381234408530927	0.242345519642039	0.932911960387147	0.683017765662376	1.2742343897737
Animals_visible_signs_disease_known_protected_rodents	(Intercept)	1.1123310564741	0.0553486657788675	8.05999866438778e-41	1.00384966495518	1.22081244799303	3.04143990571049	2.72876647098435	3.38994076569378
Animals_visible_signs_disease_known_protected_rodents	Years	-0.00541665255099	0.00214121990220401	0.0126691083071596	-0.00961336644229022	-0.00121993865968976	0.994597991059725	0.990432694247289	0.998780805162974
Animals_visible_signs_disease_known_protected_rodents	Level_of_training_courses + profession_(not_game_warden)	-0.0774145676649619	0.0540711948515518	0.15474101485441	-0.18339216217505	0.0285630268451276	0.925506089165534	0.83244163959365	1.02897486183008
Animals_visible_signs_disease_known_protected_rodents	Level_of_training_game_warden + courses	-0.0211507385324376	0.0938264251708856	0.822020456950153	-0.205047152665515	0.162745675600641	0.979071369664204	0.81460890452461	1.17673737860201
Animals_visible_signs_disease_known_protected_rodents	Level_of_training_courses	-0.20818910968584	0.0628172493872058	0.00120519984972451	-0.331308656092633	-0.0850695632790451	0.81205345501674	0.71798352484706	0.918448391897423
Animals_visible_signs_disease_known_protected_rodents	Level_of_training_game_warden + profession	-0.184657691211027	0.0704497607237679	0.00986043662004612	-0.322736684949076	-0.046578697472977	0.831388826851048	0.724164512680746	0.954489441707131
Animals_visible_signs_disease_known_protected_rodents	Level_of_training_profession	-0.0661301964803643	0.0668742948675463	0.324650874008489	-0.197201405912266	0.0649410129515383	0.936008991281818	0.821025257318422	1.06709607767964
Animals_visible_signs_disease_known_protected_rodents	Level_of_training_game_warden_without_additional_training	0.0230852573006476	0.216854329428248	0.915393281991462	-0.401941418270302	0.448111932871599	1.02335378420929	0.669019936887497	1.56535390040489
Animals_visible_signs_disease_known_protected_rodents	Level_of_training_hunter_without_additional_training	-0.18993534665294	0.0864982438459346	0.0299648468792133	-0.359468789316934	-0.0204019039889447	0.827012601347658	0.698047037643018	0.979804806703576
Animals_visible_signs_disease_known_huntable_rodents	(Intercept)	0.888888888888889	0.0484274187736094	8.63974005524704e-34	0.793972892228376	0.983804885549402	2.43242545428721	2.21216769490933	2.67461350433781
Animals_visible_signs_disease_known_huntable_rodents	Hunting_ground	-0.230994152046784	0.0789514680701693	0.00425245867471477	-0.385736185990879	-0.076252118102688	0.793744107800079	0.67994988232534	0.926582568869227
Animals_visible_signs_disease_known_huntable_rodents	Hunting_prohibition	0.11111111111111	0.27607876393327	0.68820333536833	-0.429993323094434	0.652215545316656	1.11751906874186	0.650513438125612	1.9197895013516
Animals_visible_signs_disease_known_small_rodents	(Intercept)	0.428571428571429	0.0812146646896786	7.21029605123834e-07	0.269393610763162	0.587749246379696	1.53506300925521	1.30917034318315	1.79993264791975
Animals_visible_signs_disease_known_small_rodents	Level_of_training_courses + profession_(not_game_warden)	0.302197802197802	0.124397799788865	0.0168429448140202	0.0583825948556028	0.546013009540002	1.35282879275449	1.06012051478586	1.72635631230592
Animals_visible_signs_disease_known_small_rodents	Level_of_training_game_warden + courses	0.171428571428571	0.229709760535454	0.457179900417354	-0.278794286118237	0.62165142897538	1.18699935403601	0.756695549984048	1.86200046572444
Animals_visible_signs_disease_known_small_rodents	Level_of_training_courses	-0.197802197802198	0.156057051823889	0.20780748591334	-0.503668398910521	0.108064003306126	0.820532140147627	0.604309739402773	1.11411905040721
Animals_visible_signs_disease_known_small_rodents	Level_of_training_game_warden + profession	-0.228571428571428	0.17228232040159	0.187505126602209	-0.566238571731536	0.109095714588678	0.795669461641693	0.567656627715771	1.11526909275544
Animals_visible_signs_disease_known_small_rodents	Level_of_training_profession	-0.0714285714285717	0.151938725025252	0.639257673220163	-0.369223000335001	0.226365857477858	0.931062779704023	0.691271239542871	1.25403437921623
Animals_visible_signs_disease_known_small_rodents	Level_of_training_game_warden_without_additional_training	0.571428571428571	0.487287988138071	0.243606742363988	-0.383638335421029	1.52649547827817	1.77079495243515	0.68137781284218	4.60202064767864
Animals_visible_signs_disease_known_small_rodents	Level_of_training_hunter_without_additional_training	0.0714285714285706	0.188288454142921	0.705196138454425	-0.297610017396276	0.440467160253418	1.07404143071629	0.742590880811317	1.55343275106581
Animals_visible_signs_disease_known_insectivores	! no significant associations !	-	-	-	-	-	-	-	-
Animals_visible_signs_disease_known_bats	! no significant associations !	-	-	-	-	-	-	-	-
Animals_visible_signs_disease_known_raptors	! no significant associations !	-	-	-	-	-	-	-	-
Animals_visible_signs_disease_known_waterfowl	(Intercept)	0.954527236602031	0.0511644242739274	2.87040522853788e-37	0.854246807735405	1.05480766546865	2.59744231694701	2.34960401037855	2.87142282702355
Animals_visible_signs_disease_known_waterfowl	Years	-0.00409693395571609	0.00287513041315037	0.156765644568356	-0.00973208601634657	0.00153821810491439	0.995911447028849	0.990315117479167	1.00153940176922
Animals_visible_signs_disease_known_other_birds	(Intercept)	0.403969813650558	0.076284078488399	5.38752880195147e-07	0.254455767219469	0.553483860081647	1.4977587344072	1.2897595004326	1.73930195958289
Animals_visible_signs_disease_known_other_birds	Years	-0.00631799301568577	0.0042501797968862	0.139741721552563	-0.0146481923454025	0.00201220631403095	0.993701923535902	0.985458570494176	1.00201423215973
Animals_visible_signs_diseaes_known_reptiles	! no significant associations !	-	-	-	-	-	-	-	-
Animals_visible_signs_disease_known_amphibians	! no significant associations !	-	-	-	-	-	-	-	-
